# Supplementary material for: 4-Bromo­anilinium perchlorate 18-crown-6 clathrate
Source: Acta Crystallogr Sect E Struct Rep Online. 2010 Oct 20;66(Pt 11):o2836. doi: 10.1107/S1600536810040481 (PMC3009328; doi:10.1107/S1600536810040481)
Supplement: Supplementary file 2 [file e-66-o2836-Isup2.hkl]

# 
# h,k,l, Fc-squared, Fo-squared, sigma(Fo-squared) and status flag 
# 
data_I
_shelx_title ' 1 in Pnma' 
_shelx_refln_list_code          4 
_shelx_F_calc_maximum      250.88 
_exptl_crystal_F_000      1112.00 
_reflns_d_resolution_high  0.7712 
 
loop_ 
 _symmetry_equiv_pos_as_xyz 
 'x, y, z' 
 '-x+1/2, -y, z+1/2' 
 '-x, y+1/2, -z' 
 'x+1/2, -y+1/2, -z+1/2' 
 '-x, -y, -z' 
 'x-1/2, y, -z-1/2' 
 'x, -y-1/2, z' 
 '-x-1/2, y-1/2, z-1/2' 
 
_cell_length_a    15.5826 
_cell_length_b    11.4690 
_cell_length_c    12.6327 
_cell_angle_alpha  90.000 
_cell_angle_beta   90.000 
_cell_angle_gamma  90.000 
 
_shelx_F_squared_multiplier     1.000 
 
loop_ 
 _refln_index_h 
 _refln_index_k 
 _refln_index_l 
 _refln_F_squared_calc 
 _refln_F_squared_meas 
 _refln_F_squared_sigma 
 _refln_observed_status 
   4   0   0     7515.38     7102.79     47.75 o 
   6   0   0     7765.19     7767.30     96.68 o 
   8   0   0     6354.43     6337.71     87.37 o 
  10   0   0    46514.89    47623.45    347.92 o 
  12   0   0     1876.36     2006.10     52.68 o 
  14   0   0      940.74      904.21     55.17 o 
  16   0   0      420.61      389.49     70.44 o 
  18   0   0      100.91      114.00     33.75 o 
  20   0   0      123.22      173.24     46.03 o 
   4   1   0    23056.74    22294.93     99.66 o 
   6   1   0       20.64       11.19      6.82 o 
   8   1   0    16291.44    17020.21    138.01 o 
  10   1   0     6677.31     6597.37     99.00 o 
  12   1   0    13220.02    13789.45    161.90 o 
  14   1   0     4173.98     3984.58     58.01 o 
  16   1   0      174.45      171.60     20.93 o 
  18   1   0     1278.30     1294.12    118.89 o 
  20   1   0     2063.29     2160.71    128.22 o 
   0   2   0    27887.41    27269.05    271.55 o 
   2   2   0    21126.17    21191.55    103.75 o 
   4   2   0     7806.64     7835.67     50.27 o 
   6   2   0    11082.97    10621.29     95.47 o 
   8   2   0     8750.83     8486.30     87.44 o 
  10   2   0     1107.15     1104.02     41.72 o 
  12   2   0     2021.29     1887.76     39.45 o 
  14   2   0      115.72      119.58     13.59 o 
  16   2   0      355.98      389.21     41.02 o 
  18   2   0      250.64      246.73     27.02 o 
  20   2   0       16.60       44.60     19.72 o 
   2   3   0    15650.07    14355.24    125.65 o 
   4   3   0       28.94       38.81      6.58 o 
   6   3   0     1703.81     1565.37     23.40 o 
   8   3   0     4293.94     4607.02     52.03 o 
  10   3   0     1113.48     1109.13     29.36 o 
  12   3   0     7312.56     7442.39    112.36 o 
  14   3   0     2993.52     2788.95     52.36 o 
  16   3   0      298.44      338.42     36.80 o 
  18   3   0     1210.17     1224.34    118.89 o 
   0   4   0    52300.33    51099.15    357.77 o 
   2   4   0    14310.26    14122.10    154.96 o 
   4   4   0    11286.95    11466.96    109.64 o 
   6   4   0     3330.18     3282.97     44.22 o 
   8   4   0     2867.00     2859.58     46.29 o 
  10   4   0     8830.92     9128.88    114.50 o 
  12   4   0     4108.71     4159.85     64.50 o 
  14   4   0       52.32       75.48     13.94 o 
  16   4   0      533.68      514.38     47.79 o 
  18   4   0      650.78      666.92     58.27 o 
   2   5   0     7150.89     7304.67     68.25 o 
   4   5   0       15.40       26.75     10.83 o 
   6   5   0     3129.38     3105.61     42.08 o 
   8   5   0     2341.01     2489.16     46.14 o 
  10   5   0     3518.25     3568.12     79.53 o 
  12   5   0    10290.96    10500.65    141.37 o 
  14   5   0      517.67      514.63     48.14 o 
  16   5   0     2255.70     2400.10     55.10 o 
  18   5   0      240.18      219.55     30.03 o 
   0   6   0    23890.23    24785.62    547.93 o 
   2   6   0     5596.58     5493.52     61.76 o 
   4   6   0     7250.12     7564.82    114.21 o 
   6   6   0     4075.32     4156.50     65.67 o 
   8   6   0     1006.69     1064.25     33.52 o 
  10   6   0     4271.34     4001.00     66.62 o 
  12   6   0     4048.92     4181.84     61.82 o 
  14   6   0       35.67       11.47     20.99 o 
  16   6   0       34.54       24.04     17.52 o 
  18   6   0      236.68      215.94     29.04 o 
   2   7   0      932.88     1048.59     24.10 o 
   4   7   0      996.76     1022.88     27.06 o 
   6   7   0      250.64      249.35     23.79 o 
   8   7   0     2587.29     2539.78     66.92 o 
  10   7   0      722.12      767.42     47.92 o 
  12   7   0     2516.13     2743.41     62.60 o 
  14   7   0     1923.36     1930.31     87.90 o 
  16   7   0       96.65       91.57     13.87 o 
   0   8   0    21413.86    22589.68    356.07 o 
   2   8   0     6136.03     6463.05     94.68 o 
   4   8   0     1206.87     1191.31     37.45 o 
   6   8   0     1478.66     1544.57     43.81 o 
   8   8   0     4401.33     4663.91     78.61 o 
  10   8   0     1917.36     1827.30     39.60 o 
  12   8   0      102.91      100.07     14.12 o 
  14   8   0       12.74       31.62     14.26 o 
  16   8   0       30.48       10.42     24.78 o 
   2   9   0     4435.45     4604.69     73.51 o 
   4   9   0     3963.24     4190.58     66.28 o 
   6   9   0       10.54       13.92     13.78 o 
   8   9   0     2668.39     2559.14     57.14 o 
  10   9   0     1839.20     1845.80     60.56 o 
  12   9   0     8358.41     8411.79    208.98 o 
  14   9   0     1383.40     1431.08     84.61 o 
  16   9   0       76.43       89.44     16.73 o 
   0  10   0    62938.59    68126.25    245.94 o 
   2  10   0     1030.93     1012.74     41.86 o 
   4  10   0      953.69      975.99     43.91 o 
   6  10   0     1078.00      973.91     50.56 o 
   8  10   0     1173.89     1275.18     60.56 o 
  10  10   0     9109.71     8982.43    294.89 o 
  12  10   0      712.84      668.71     55.13 o 
  14  10   0      384.53      435.87     58.51 o 
   2  11   0      112.09      146.25     16.13 o 
   4  11   0     1605.38     1648.93     54.75 o 
   6  11   0       17.75       22.15     11.71 o 
   8  11   0     2180.33     2089.28     71.67 o 
  10  11   0     1105.81     1106.36     89.69 o 
  12  11   0     1026.66      927.48     77.29 o 
   0  12   0     1996.24     2124.39     68.71 o 
   2  12   0     1457.45     1507.48     52.31 o 
   4  12   0      352.37      410.86     38.47 o 
   6  12   0      609.08      656.10     52.11 o 
   8  12   0      825.50      768.83     80.57 o 
  10  12   0      168.24      173.97     25.75 o 
   2  13   0     2297.89     2488.37     76.26 o 
   4  13   0       35.54       48.55     15.19 o 
   6  13   0       10.37       30.66     12.61 o 
   8  13   0        3.77       -8.31     16.44 o 
   0  14   0     3287.99     3456.10     96.46 o 
   2  14   0      904.88      809.83     94.10 o 
   4  14   0      390.53      390.41     48.03 o 
   6  14   0        8.91       48.08     25.27 o 
   2   0   1       51.84      126.63      7.26 o 
   3   0   1     1418.47     1346.36     16.75 o 
   4   0   1      837.13      915.07     13.43 o 
   5   0   1      683.89      645.08     14.54 o 
   6   0   1    12346.62    11892.72     82.32 o 
   7   0   1     6423.91     6203.75     59.81 o 
   8   0   1      992.36      897.58     21.48 o 
   9   0   1     2489.15     2462.98     37.42 o 
  10   0   1     1276.86     1195.24     25.22 o 
  11   0   1     7563.93     7592.07    114.45 o 
  12   0   1      630.76      581.84     36.23 o 
  13   0   1      592.59      572.59     36.65 o 
  14   0   1       84.60       58.08     15.03 o 
  15   0   1     3313.62     3123.67     76.19 o 
  16   0   1      194.46      239.52     26.02 o 
  17   0   1     1180.02     1036.54    113.54 o 
  18   0   1      286.20      265.61     35.39 o 
  19   0   1      235.99      253.26     31.10 o 
  20   0   1      508.15      484.28     59.43 o 
   2   1   1     1167.98     1042.48      8.88 o 
   3   1   1    11818.02    11451.70     38.14 o 
   4   1   1    12102.92    11381.35     47.68 o 
   5   1   1     1856.53     1736.15     13.96 o 
   6   1   1      605.11      434.29      9.35 o 
   7   1   1     1721.21     1673.38     19.46 o 
   8   1   1     3031.10     3072.97     23.71 o 
   9   1   1      285.09      257.12     11.29 o 
  10   1   1      502.78      413.59     18.71 o 
  11   1   1     3388.09     3318.70     32.32 o 
  12   1   1      415.58      416.76     20.89 o 
  13   1   1      101.19      101.89      9.27 o 
  14   1   1      353.34      351.00     22.14 o 
  15   1   1     3939.66     4070.01     64.55 o 
  16   1   1       31.65       40.71     14.21 o 
  17   1   1     2017.05     2058.63     56.89 o 
  18   1   1     1210.29     1182.04     75.93 o 
  19   1   1     1478.35     1533.65     67.72 o 
  20   1   1       38.48       74.09     14.07 o 
   1   2   1     6106.26     5654.71     23.19 o 
   2   2   1    35871.09    35205.20    138.25 o 
   3   2   1    23866.23    23352.39     90.54 o 
   4   2   1     1451.63     1104.90     12.17 o 
   5   2   1     2579.06     2238.04     12.39 o 
   6   2   1     3132.49     2977.82     26.37 o 
   7   2   1     9009.98     8978.52     60.85 o 
   8   2   1     5407.22     5391.08     36.23 o 
   9   2   1     5281.04     5280.56     39.52 o 
  10   2   1      883.21      943.91     18.00 o 
  11   2   1     1221.96     1243.01     18.58 o 
  12   2   1     4282.85     4388.93     57.87 o 
  13   2   1     3153.43     3196.06     38.67 o 
  14   2   1      639.99      581.43     27.25 o 
  15   2   1      396.16      349.89     24.80 o 
  16   2   1      652.50      643.59     37.15 o 
  17   2   1      377.06      364.39     28.05 o 
  18   2   1      135.24      161.76     27.37 o 
  19   2   1       64.79       84.83     15.71 o 
   0   3   1     1602.86     1508.96     22.89 o 
   1   3   1      429.69      450.89      7.11 o 
   2   3   1     2295.78     2044.81      9.84 o 
   3   3   1     1289.46     1164.52     12.79 o 
   4   3   1      443.90      389.31     10.34 o 
   5   3   1      675.13      633.69     10.65 o 
   6   3   1       28.20       73.43      7.34 o 
   7   3   1     2034.02     2017.35     19.95 o 
   8   3   1     1462.91     1420.87     26.85 o 
   9   3   1     2527.00     2579.37     30.93 o 
  10   3   1     1170.13     1128.08     19.87 o 
  11   3   1     2370.33     2326.36     35.60 o 
  12   3   1      131.18      190.01     12.49 o 
  13   3   1     2824.94     2854.37     35.71 o 
  14   3   1      176.19      167.78     13.50 o 
  15   3   1      905.98      849.43     42.60 o 
  16   3   1      425.78      380.97     29.62 o 
  17   3   1     3282.42     3293.95     54.27 o 
  18   3   1      193.92      215.25     28.80 o 
  19   3   1     1084.07      917.94     66.40 o 
   1   4   1     4844.98     4597.02     21.74 o 
   2   4   1     2427.19     2613.35     27.10 o 
   3   4   1    16432.15    16953.89    128.07 o 
   4   4   1      191.71      180.96      9.80 o 
   5   4   1     7191.65     6939.09     48.13 o 
   6   4   1       27.76       52.44      8.39 o 
   7   4   1     2411.77     2250.08     29.21 o 
   8   4   1        1.03       25.46      7.00 o 
   9   4   1     1713.68     1674.64     30.11 o 
  10   4   1      221.89      224.80     13.43 o 
  11   4   1     2339.56     2310.78     35.68 o 
  12   4   1      210.66      212.39     13.57 o 
  13   4   1     1516.94     1497.09     28.33 o 
  14   4   1     2280.16     2195.85     38.29 o 
  15   4   1      654.80      679.21     36.50 o 
  16   4   1      215.92      211.95     21.89 o 
  17   4   1        9.10       60.93     16.69 o 
  18   4   1       85.64       83.19     15.54 o 
  19   4   1       13.16       55.50     13.32 o 
   0   5   1      730.18      910.52     19.79 o 
   1   5   1      487.33      490.19     10.42 o 
   2   5   1      224.90      218.18     13.28 o 
   3   5   1     1524.03     1554.86     15.20 o 
   4   5   1      995.15      951.57     18.26 o 
   5   5   1     1132.17     1069.68     22.86 o 
   6   5   1      204.46      275.75     15.71 o 
   7   5   1     2839.36     2778.72     33.51 o 
   8   5   1       47.43       68.07      7.52 o 
   9   5   1      814.67      803.38     17.80 o 
  10   5   1      131.83      154.28     11.67 o 
  11   5   1     4372.51     4414.01     52.62 o 
  12   5   1      612.46      541.72     29.23 o 
  13   5   1       38.96       38.47      9.11 o 
  14   5   1      283.63      274.31     16.64 o 
  15   5   1     1884.43     1892.75     47.57 o 
  16   5   1        3.48       24.79     13.40 o 
  17   5   1     2384.76     2398.56     57.17 o 
  18   5   1       45.22       41.94     13.92 o 
   1   6   1     5101.68     4835.05     37.75 o 
   2   6   1       17.53       12.27      5.78 o 
   3   6   1     7216.35     7277.55     44.03 o 
   4   6   1     1354.80     1413.15     27.73 o 
   5   6   1     5636.24     5481.10     70.75 o 
   6   6   1      349.61      327.01     17.02 o 
   7   6   1     1598.48     1595.12     24.32 o 
   8   6   1      434.58      494.89     25.99 o 
   9   6   1     1945.10     1889.20     29.79 o 
  10   6   1       74.54       88.48     13.59 o 
  11   6   1     1883.24     1813.05     28.44 o 
  12   6   1       36.71       63.74      7.59 o 
  13   6   1     1012.03     1048.64     46.88 o 
  14   6   1     1728.16     1693.97     49.56 o 
  15   6   1      239.88      302.85     20.26 o 
  16   6   1      347.11      321.64     22.65 o 
  17   6   1        6.06       46.80     13.44 o 
  18   6   1      275.89      256.21     24.64 o 
   0   7   1     3026.86     2858.51     47.49 o 
   1   7   1     1020.88      981.65     15.99 o 
   2   7   1      414.82      388.63     18.05 o 
   3   7   1      467.32      491.37     20.96 o 
   4   7   1      907.78      837.04     26.86 o 
   5   7   1      413.20      385.93     24.24 o 
   6   7   1       15.23       32.53      8.28 o 
   7   7   1      748.97      713.70     35.64 o 
   8   7   1      755.39      731.36     38.42 o 
   9   7   1     1844.61     1788.11     31.18 o 
  10   7   1     1297.20     1296.18     29.63 o 
  11   7   1      846.39      849.95     31.92 o 
  12   7   1       56.90       60.23     13.17 o 
  13   7   1     1637.05     1743.86     38.90 o 
  14   7   1      427.52      468.93     29.01 o 
  15   7   1      602.55      564.11     36.49 o 
  16   7   1      353.95      344.31     25.00 o 
  17   7   1     1671.58     1733.69     68.93 o 
   1   8   1     1055.96      922.92     19.39 o 
   2   8   1     5190.19     5065.98     47.91 o 
   3   8   1     5890.31     6086.47     56.18 o 
   4   8   1       12.15       26.71      7.76 o 
   5   8   1      685.27      760.73     25.15 o 
   6   8   1      799.36      777.20     25.51 o 
   7   8   1     3296.50     3324.17     45.96 o 
   8   8   1     1483.64     1384.54     27.32 o 
   9   8   1     1362.55     1300.83     27.39 o 
  10   8   1      190.80      201.60     12.85 o 
  11   8   1      451.07      418.73     28.61 o 
  12   8   1     1435.50     1485.78     33.99 o 
  13   8   1     1278.41     1366.83     45.77 o 
  14   8   1      131.81      139.44     13.69 o 
  15   8   1      419.34      453.09     26.58 o 
  16   8   1      206.86      179.73     19.15 o 
   0   9   1      844.05      783.39     49.47 o 
   1   9   1      195.89      217.25     14.74 o 
   2   9   1      213.45      236.30     15.40 o 
   3   9   1     2265.76     2262.22     33.34 o 
   4   9   1     1418.49     1396.51     25.31 o 
   5   9   1      296.92      297.31     19.53 o 
   6   9   1      170.87      219.56     13.58 o 
   7   9   1      712.33      634.52     34.53 o 
   8   9   1      879.36      847.85     32.34 o 
   9   9   1       23.43       37.74      7.47 o 
  10   9   1        0.31       26.00      9.62 o 
  11   9   1      831.63      784.24     40.75 o 
  12   9   1      276.83      225.45     17.43 o 
  13   9   1       30.24       51.53      9.72 o 
  14   9   1        0.30       40.45     11.38 o 
  15   9   1     1350.88     1248.78     54.76 o 
  16   9   1        9.88       14.16     13.07 o 
   1  10   1      668.67      617.37     24.38 o 
   2  10   1      507.75      469.54     23.54 o 
   3  10   1      498.89      526.67     32.07 o 
   4  10   1       17.13       25.34     10.53 o 
   5  10   1      318.02      369.02     20.42 o 
   6  10   1     2120.48     2025.28     31.90 o 
   7  10   1     1185.48     1242.59     27.84 o 
   8  10   1      626.75      565.56     33.47 o 
   9  10   1      512.47      484.85     27.79 o 
  10  10   1      259.46      215.93     14.12 o 
  11  10   1     1687.32     1708.09     40.48 o 
  12  10   1       35.85       39.75     10.06 o 
  13  10   1      164.46      163.68     16.76 o 
  14  10   1       32.19       44.43     11.18 o 
   0  11   1      982.29     1087.27     67.38 o 
   1  11   1       74.68       78.43      8.93 o 
   2  11   1       67.64       70.92      9.10 o 
   3  11   1      183.07      174.98     14.74 o 
   4  11   1     2134.31     2227.60     44.87 o 
   5  11   1      187.90      176.76     12.05 o 
   6  11   1      210.98      223.36     18.96 o 
   7  11   1      136.01      120.96     12.00 o 
   8  11   1      558.70      445.07     29.62 o 
   9  11   1      155.97      158.07     14.75 o 
  10  11   1      868.65      856.25     47.37 o 
  11  11   1      350.67      320.04     24.66 o 
  12  11   1       35.57       46.52     12.93 o 
  13  11   1       11.92       53.70     21.50 o 
   1  12   1      505.82      506.28     33.67 o 
   2  12   1     1718.50     1668.13     33.66 o 
   3  12   1     1725.95     1896.65     37.70 o 
   4  12   1      350.62      367.38     25.06 o 
   5  12   1      468.16      512.73     36.51 o 
   6  12   1      326.68      291.18     23.28 o 
   7  12   1      685.53      719.00     36.95 o 
   8  12   1      739.09      672.04     47.52 o 
   9  12   1      394.70      355.14     27.40 o 
  10  12   1      217.89      170.28     14.71 o 
  11  12   1      103.80       87.09     12.58 o 
   0  13   1        1.22       50.36     16.24 o 
   1  13   1        1.69       46.34     12.55 o 
   2  13   1       63.58       91.20     17.48 o 
   3  13   1        7.55       32.21     14.45 o 
   4  13   1        1.58       32.84     14.43 o 
   5  13   1       24.29       40.08     15.17 o 
   6  13   1       32.15       41.19     12.02 o 
   7  13   1      359.34      352.49     25.23 o 
   8  13   1       97.30       65.03     13.02 o 
   9  13   1      238.62      173.02     17.18 o 
   1  14   1      100.22       91.63     13.59 o 
   2  14   1       60.28       74.20     10.42 o 
   3  14   1      945.99      883.70     60.73 o 
   4  14   1        9.88       67.12     21.95 o 
   5  14   1      392.95      370.97     33.06 o 
   6  14   1       12.49       24.39     10.92 o 
   0   0   2     1125.23     1037.18     23.11 o 
   1   0   2     3294.97     2974.61     13.98 o 
   2   0   2      171.24      164.59      8.26 o 
   3   0   2     7259.17     7405.55     46.57 o 
   5   0   2     3855.25     3756.99     31.03 o 
   6   0   2    20281.73    19935.43    185.19 o 
   7   0   2     1068.18     1333.45     20.28 o 
   8   0   2      118.22      154.69     14.43 o 
   9   0   2     5694.45     5625.28     43.79 o 
  10   0   2      203.79      165.31     14.45 o 
  11   0   2       32.06       38.31     12.78 o 
  12   0   2      816.46      841.04     31.53 o 
  13   0   2      419.74      409.96     33.64 o 
  14   0   2    11843.97    12237.10    122.79 o 
  15   0   2       31.49       41.52     16.45 o 
  16   0   2       11.31       37.30     14.24 o 
  17   0   2       18.82       58.22     17.70 o 
  18   0   2        5.99       65.06     20.13 o 
  19   0   2      103.92      135.97     37.61 o 
  20   0   2      133.28      162.28     31.54 o 
   1   1   2     1768.20     1731.01      6.20 o 
   2   1   2    11309.37    10963.84     33.43 o 
   3   1   2     9346.65     8837.65     38.83 o 
   4   1   2     1235.24     1076.85     16.14 o 
   5   1   2        2.17        8.28      4.32 o 
   6   1   2     5134.54     4970.63     33.72 o 
   7   1   2       95.71       96.33      6.91 o 
   8   1   2     8092.63     7963.78     78.72 o 
   9   1   2     1672.03     1710.82     26.81 o 
  10   1   2      229.47      216.12     11.23 o 
  11   1   2     1000.34     1003.81     19.99 o 
  12   1   2      171.92      170.21     10.66 o 
  13   1   2       63.67       76.17     12.68 o 
  14   1   2     3855.71     4029.75     49.59 o 
  15   1   2       95.57       84.91     10.67 o 
  16   1   2     2971.41     3110.60     44.43 o 
  17   1   2       37.95       73.41     13.22 o 
  18   1   2     2733.20     2645.86     59.29 o 
  19   1   2      145.21      129.27     17.37 o 
  20   1   2      131.26      130.57     14.86 o 
   0   2   2     6869.38     7028.23     51.12 o 
   1   2   2     2954.03     2991.19     14.34 o 
   2   2   2    30836.99    29321.22    132.61 o 
   3   2   2     2287.61     2092.39     11.33 o 
   4   2   2     6535.00     5853.43     23.23 o 
   5   2   2      612.96      587.79     11.03 o 
   6   2   2     5469.95     5134.64     34.34 o 
   7   2   2       86.15       61.63      5.62 o 
   8   2   2     5030.80     4975.22     37.86 o 
   9   2   2     1740.18     1880.83     24.56 o 
  10   2   2     2449.81     2363.70     34.26 o 
  11   2   2       81.93       71.31      6.96 o 
  12   2   2     3211.70     3201.63     43.18 o 
  13   2   2     1778.66     1692.57     34.96 o 
  14   2   2      904.40      893.96     38.86 o 
  15   2   2      100.27       94.46     12.78 o 
  16   2   2       38.33       38.38     11.80 o 
  17   2   2       10.81        5.67     14.15 o 
  18   2   2        1.29      -11.44     16.77 o 
  19   2   2      485.11      511.68     35.81 o 
   1   3   2    12073.56    11404.08     45.12 o 
   2   3   2     1811.62     1660.08     16.43 o 
   3   3   2        1.46        8.14      3.12 o 
   4   3   2     1084.00     1071.13     13.24 o 
   5   3   2      125.13      139.98      7.44 o 
   6   3   2      119.92      109.07      7.21 o 
   7   3   2      937.62      949.01     19.53 o 
   8   3   2     4538.09     4359.16     35.53 o 
   9   3   2      183.38      178.30     11.16 o 
  10   3   2     4197.94     4095.21     43.99 o 
  11   3   2     2240.48     2132.46     29.88 o 
  12   3   2       75.13       64.65      9.59 o 
  13   3   2       39.16       40.01     11.61 o 
  14   3   2     3084.04     3268.03     49.66 o 
  15   3   2     2130.82     2180.81     37.13 o 
  16   3   2     1570.95     1568.01     43.30 o 
  17   3   2       51.02       73.58     14.10 o 
  18   3   2     2828.64     2970.20     49.01 o 
  19   3   2       35.53       49.96     13.24 o 
   0   4   2     1675.76     1658.92     17.28 o 
   1   4   2    11655.80    11614.77     50.14 o 
   2   4   2     1660.29     1536.90     18.03 o 
   3   4   2        0.40       12.09      5.32 o 
   4   4   2     8362.65     7995.34     49.93 o 
   5   4   2      954.70     1006.89     13.09 o 
   6   4   2     9526.14     9379.09     60.38 o 
   7   4   2      201.58      280.12     17.95 o 
   8   4   2     1786.42     1693.36     22.50 o 
   9   4   2       37.61       27.97      4.65 o 
  10   4   2     1118.65     1050.18     18.64 o 
  11   4   2     2397.53     2429.01     34.12 o 
  12   4   2      494.01      509.11     21.60 o 
  13   4   2        2.81        5.83      9.77 o 
  14   4   2     4297.11     4384.82     65.14 o 
  15   4   2        5.01       28.49     12.50 o 
  16   4   2     1202.46     1064.03     73.52 o 
  17   4   2       23.85       30.60     10.93 o 
  18   4   2        2.45       26.93     18.13 o 
  19   4   2       85.95       95.32     15.19 o 
   1   5   2      101.12       92.00      6.66 o 
   2   5   2      476.41      507.41     20.53 o 
   3   5   2      430.44      562.95     14.64 o 
   4   5   2       17.63       30.78      7.84 o 
   5   5   2       27.70       23.45      9.80 o 
   6   5   2       90.96       75.88      7.75 o 
   7   5   2      146.47      131.03     10.01 o 
   8   5   2     2715.23     2665.77     30.22 o 
   9   5   2       69.20       71.05      9.45 o 
  10   5   2     1329.30     1324.04     25.69 o 
  11   5   2      347.66      344.22     20.56 o 
  12   5   2       31.16       15.31     10.88 o 
  13   5   2      217.57      219.55     14.62 o 
  14   5   2      950.06     1003.56     42.02 o 
  15   5   2      135.49      147.54     12.38 o 
  16   5   2     1888.78     1961.19     34.76 o 
  17   5   2       17.51       61.25     13.88 o 
  18   5   2     2636.06     2769.83     60.93 o 
   0   6   2     1894.30     1782.58     38.46 o 
   1   6   2     6365.56     6749.63     52.05 o 
   2   6   2     4273.37     4079.36     28.42 o 
   3   6   2      159.85      173.06     10.16 o 
   4   6   2     2169.62     2027.67     24.24 o 
   5   6   2      885.62      946.74     21.60 o 
   6   6   2     4889.92     4859.50     54.42 o 
   7   6   2      153.64      139.47      9.47 o 
   8   6   2     2345.17     2275.12     33.09 o 
   9   6   2       24.44       41.56      8.40 o 
  10   6   2     1181.81     1268.23     23.89 o 
  11   6   2     2010.45     2044.72     31.80 o 
  12   6   2      531.23      534.50     30.60 o 
  13   6   2      388.72      385.76     22.18 o 
  14   6   2     1778.58     1838.75     32.03 o 
  15   6   2       34.43       54.26     10.50 o 
  16   6   2      682.29      610.07     43.73 o 
  17   6   2       13.51       44.89     11.06 o 
  18   6   2        2.81       21.88     14.68 o 
   1   7   2     3873.18     3749.84     37.91 o 
   2   7   2      137.16      174.78     10.35 o 
   3   7   2        5.65       13.30      4.92 o 
   4   7   2      578.09      644.61     15.47 o 
   5   7   2      674.09      716.71     18.68 o 
   6   7   2      294.60      324.51     18.27 o 
   7   7   2      556.85      623.86     31.47 o 
   8   7   2     1752.31     1671.21     30.88 o 
   9   7   2      568.37      527.50     26.46 o 
  10   7   2     2310.43     2237.44     36.44 o 
  11   7   2      794.02      761.26     39.93 o 
  12   7   2       46.42       62.37     11.26 o 
  13   7   2       17.11       28.03      8.91 o 
  14   7   2     2104.88     2141.57     50.70 o 
  15   7   2     1372.90     1363.69     64.02 o 
  16   7   2      742.36      719.30     45.20 o 
  17   7   2       19.59       13.38     16.67 o 
   0   8   2      749.68      703.09     31.30 o 
   1   8   2      832.09      799.34     16.78 o 
   2   8   2     4117.43     4117.84     40.42 o 
   3   8   2      142.33      167.59     11.83 o 
   4   8   2     5006.69     5109.96     62.65 o 
   5   8   2       73.85       61.28      7.01 o 
   6   8   2     3361.32     3494.91     44.12 o 
   7   8   2       61.18       84.62      8.37 o 
   8   8   2      760.48      707.02     31.13 o 
   9   8   2      444.74      418.68     25.83 o 
  10   8   2      277.20      293.23     17.31 o 
  11   8   2       15.16       28.21     10.25 o 
  12   8   2     1306.81     1360.90     42.50 o 
  13   8   2      447.47      477.91     28.05 o 
  14   8   2     1131.28     1164.17     54.64 o 
  15   8   2      127.49      106.10     13.08 o 
  16   8   2        4.14       43.35     12.33 o 
   1   9   2      203.13      192.35     14.95 o 
   2   9   2     3259.54     3343.89     46.44 o 
   3   9   2     2405.87     2313.00     30.96 o 
   4   9   2       18.27       32.95      6.57 o 
   5   9   2       77.58       75.92     11.80 o 
   6   9   2     1761.18     1718.93     31.46 o 
   7   9   2        0.20       10.58      7.91 o 
   8   9   2     3800.85     3937.31     46.03 o 
   9   9   2      379.84      335.94     21.50 o 
  10   9   2       22.36       39.50      7.22 o 
  11   9   2      715.05      663.94     38.27 o 
  12   9   2       50.94       67.57     10.26 o 
  13   9   2        1.05       19.67     12.81 o 
  14   9   2      827.11      799.96     49.77 o 
  15   9   2      265.14      251.27     22.20 o 
   0  10   2       34.67       42.29     10.27 o 
   1  10   2      282.57      319.11     12.71 o 
   2  10   2      215.76      207.37     15.05 o 
   3  10   2      213.69      175.88     13.65 o 
   4  10   2     7259.67     7816.38     75.19 o 
   5  10   2      458.32      397.66     25.77 o 
   6  10   2     2811.26     2858.64     47.71 o 
   7  10   2       14.11       49.63      8.29 o 
   8  10   2       17.11       42.42     12.73 o 
   9  10   2     1185.86     1150.75     30.55 o 
  10  10   2       26.85       38.57      8.28 o 
  11  10   2        0.87       31.06      8.67 o 
  12  10   2      112.53      103.06     10.92 o 
  13  10   2      172.99      147.56     21.63 o 
  14  10   2     3207.07     3447.68     98.20 o 
   1  11   2      287.34      249.13     20.68 o 
   2  11   2      175.47      191.07     14.71 o 
   3  11   2      181.86      169.43     18.62 o 
   4  11   2      113.00      130.20     13.63 o 
   5  11   2      230.36      199.58     16.22 o 
   6  11   2      363.50      386.97     24.43 o 
   7  11   2        7.41       27.41     10.37 o 
   8  11   2      743.78      705.80     50.07 o 
   9  11   2      622.66      606.33     36.17 o 
  10  11   2      177.74      147.54     13.19 o 
  11  11   2      100.22       76.74     14.08 o 
  12  11   2       60.24       66.99     16.91 o 
  13  11   2       40.85       40.15     10.89 o 
   0  12   2      188.19      186.52     21.11 o 
   1  12   2        4.78       31.63     14.91 o 
   2  12   2     2116.76     2189.26     44.76 o 
   3  12   2      250.16      260.41     23.91 o 
   4  12   2      596.26      635.09     40.20 o 
   5  12   2       85.99       79.08     11.82 o 
   6  12   2      746.53      784.48     50.46 o 
   7  12   2        2.46       17.85     13.12 o 
   8  12   2      434.01      384.30     25.81 o 
   9  12   2      249.07      228.11     18.54 o 
  10  12   2      129.27      160.29     14.88 o 
  11  12   2       66.02       79.70     15.17 o 
   1  13   2      488.76      473.37     36.63 o 
   2  13   2      750.78      745.96     47.54 o 
   3  13   2        4.33       21.75     16.43 o 
   4  13   2        1.09       27.05     12.61 o 
   5  13   2       17.61       42.96     12.90 o 
   6  13   2      163.13      108.92     14.22 o 
   7  13   2       56.63       46.11     13.64 o 
   8  13   2      932.34      750.57     58.20 o 
   9  13   2        8.15       21.49     17.66 o 
   0  14   2       15.45       19.84     17.65 o 
   1  14   2      591.65      595.36     47.34 o 
   2  14   2       10.18       32.83     16.62 o 
   3  14   2        0.26       27.59     17.64 o 
   4  14   2      730.50      616.07     53.27 o 
   5  14   2       60.59       77.74     17.85 o 
   6  14   2      849.79      696.53     55.88 o 
   1   0   3    24087.41    23781.27    206.67 o 
   2   0   3      233.21      248.47     11.34 o 
   4   0   3      659.47      718.41     13.17 o 
   5   0   3      331.70      323.16     12.79 o 
   6   0   3     5956.21     6478.44     73.88 o 
   7   0   3    34937.30    38085.37    686.02 o 
   8   0   3      236.80      274.09     12.61 o 
   9   0   3     1365.02     1094.09     39.51 o 
  10   0   3     2469.88     2541.50     42.54 o 
  11   0   3     2925.15     2827.52     47.72 o 
  12   0   3      750.82      775.50     63.16 o 
  13   0   3      765.86      762.71     40.84 o 
  14   0   3      445.94      461.20     44.53 o 
  15   0   3     1041.20     1072.57     60.66 o 
  16   0   3      107.17      108.85     19.53 o 
  17   0   3      140.57      134.17     18.88 o 
  18   0   3       18.58       46.86     34.99 o 
  19   0   3       77.04       69.38     17.39 o 
   0   1   3     9709.40     9705.78     73.51 o 
   1   1   3    25941.47    25489.53    149.65 o 
   2   1   3    13210.70    12536.23     42.30 o 
   3   1   3     3271.99     2977.82     15.43 o 
   4   1   3     2672.52     2710.52     15.35 o 
   5   1   3     5835.00     6011.88     32.43 o 
   6   1   3     1853.84     1901.81     16.33 o 
   7   1   3     3285.58     3303.60     33.47 o 
   8   1   3     3102.87     3112.99     34.97 o 
   9   1   3     2430.88     2570.86     35.11 o 
  10   1   3     1367.73     1367.62     21.46 o 
  11   1   3    12460.14    12671.47    133.66 o 
  12   1   3      946.63      871.35     24.05 o 
  13   1   3     4345.93     4358.42     54.20 o 
  14   1   3      275.11      299.34     18.64 o 
  15   1   3     2885.45     3036.62     50.67 o 
  16   1   3       54.43       61.54     12.19 o 
  17   1   3      531.31      509.90     34.84 o 
  18   1   3        0.58       25.56     17.50 o 
  19   1   3     1188.58     1159.26     75.50 o 
   1   2   3    25897.70    24603.33    159.95 o 
   2   2   3      945.08      788.92      9.12 o 
   3   2   3    10311.24    10396.91     33.31 o 
   4   2   3     9547.56     9254.19     32.96 o 
   5   2   3     4818.81     5023.76     32.42 o 
   6   2   3     4261.08     4574.28     32.45 o 
   7   2   3     5758.16     5614.91     37.13 o 
   8   2   3     1216.29     1125.97     24.69 o 
   9   2   3     3631.98     3437.64     38.38 o 
  10   2   3     2616.99     2607.02     35.56 o 
  11   2   3     3402.57     3204.36     41.27 o 
  12   2   3      478.28      463.94     26.63 o 
  13   2   3      866.84      844.18     48.57 o 
  14   2   3      668.19      634.75     35.51 o 
  15   2   3       33.16       35.58     11.79 o 
  16   2   3      947.16      899.53     44.15 o 
  17   2   3      315.29      326.24     25.12 o 
  18   2   3       20.15       59.18     13.12 o 
  19   2   3      501.90      435.31     31.31 o 
   0   3   3      496.80      579.00     23.07 o 
   1   3   3      448.09      407.09      8.82 o 
   2   3   3     3699.64     3891.74     16.72 o 
   3   3   3     2803.29     2552.58     17.27 o 
   4   3   3      180.73      187.03      9.69 o 
   5   3   3     2370.36     2445.82     17.88 o 
   6   3   3      618.50      616.97     15.95 o 
   7   3   3      915.56      868.99     21.20 o 
   8   3   3      386.38      369.32     18.52 o 
   9   3   3     5756.15     5563.22     62.60 o 
  10   3   3      640.03      594.45     40.01 o 
  11   3   3     2319.48     2319.62     34.14 o 
  12   3   3      269.45      305.10     19.60 o 
  13   3   3     2984.24     3038.78     41.81 o 
  14   3   3      238.99      241.92     15.98 o 
  15   3   3     1933.27     1931.89     34.01 o 
  16   3   3       42.66       57.40     10.93 o 
  17   3   3      493.63      415.37     32.66 o 
  18   3   3       78.02       92.24     13.69 o 
  19   3   3     1425.68     1269.14     84.43 o 
   1   4   3    41264.94    41289.45    388.83 o 
   2   4   3     4147.41     4541.93     32.04 o 
   3   4   3     7996.68     7590.87     54.48 o 
   4   4   3      659.58      702.83     12.79 o 
   5   4   3     2894.59     2937.41     23.29 o 
   6   4   3       67.00       46.06      5.69 o 
   7   4   3     9623.28     9663.44     71.70 o 
   8   4   3       11.98       15.46      8.87 o 
   9   4   3     6760.88     6743.74     59.73 o 
  10   4   3       77.56       77.43      8.39 o 
  11   4   3     2670.14     2605.36     39.87 o 
  12   4   3       32.80       34.69     12.87 o 
  13   4   3       70.28       71.04     12.47 o 
  14   4   3       15.40       50.79      9.41 o 
  15   4   3       13.49       51.93      9.36 o 
  16   4   3        4.09       38.60     10.13 o 
  17   4   3      118.64      101.82     12.91 o 
  18   4   3      182.02      232.39     29.36 o 
  19   4   3      259.20      235.98     21.42 o 
   0   5   3        2.77       24.57     12.55 o 
   1   5   3     5026.94     5402.90     44.12 o 
   2   5   3     2429.54     2662.31     22.65 o 
   3   5   3     8787.51     8870.62     53.20 o 
   4   5   3     2814.92     2961.68     25.83 o 
   5   5   3     3536.38     3602.98     24.66 o 
   6   5   3      324.39      349.65     21.53 o 
   7   5   3      260.50      283.66     16.53 o 
   8   5   3     1589.91     1572.98     22.70 o 
   9   5   3     2874.59     2944.64     39.43 o 
  10   5   3     2515.68     2619.80     36.38 o 
  11   5   3     5524.33     5806.75     59.19 o 
  12   5   3       13.77        8.72     11.13 o 
  13   5   3     8570.97     9324.64    121.63 o 
  14   5   3     1119.94     1184.95     40.45 o 
  15   5   3     1820.43     1903.93     50.26 o 
  16   5   3      558.53      542.37     41.70 o 
  17   5   3       24.99       48.25     11.81 o 
  18   5   3        0.97       48.71     11.04 o 
   1   6   3    16444.07    17347.55    106.37 o 
   2   6   3      233.22      280.80     10.20 o 
   3   6   3     7342.42     7194.88     44.36 o 
   4   6   3      486.12      494.61     13.55 o 
   5   6   3     2332.67     2334.33     29.55 o 
   6   6   3      433.61      443.86     21.66 o 
   7   6   3     6011.68     6007.35     62.34 o 
   8   6   3      113.44      124.91     10.22 o 
   9   6   3     3913.33     4112.39     46.97 o 
  10   6   3      168.84      150.65     12.20 o 
  11   6   3      876.09      898.57     26.57 o 
  12   6   3       73.96      105.39     11.56 o 
  13   6   3       50.25       49.64      9.90 o 
  14   6   3       62.85       85.38     12.69 o 
  15   6   3       79.90       83.37     14.24 o 
  16   6   3      245.28      200.78     17.32 o 
  17   6   3       47.87       67.35     10.94 o 
  18   6   3       82.20       89.46     16.32 o 
   0   7   3       26.26       12.19      7.90 o 
   1   7   3      166.83      163.93      8.70 o 
   2   7   3     3501.34     3641.67     38.31 o 
   3   7   3      584.78      516.70     20.92 o 
   4   7   3     1063.24      891.06     19.31 o 
   5   7   3      648.30      640.92     15.50 o 
   6   7   3     1028.47      979.61     21.80 o 
   7   7   3      634.47      671.77     24.68 o 
   8   7   3     1018.55     1007.61     25.71 o 
   9   7   3     1997.54     1968.39     33.30 o 
  10   7   3      437.50      434.17     25.94 o 
  11   7   3     1368.57     1434.92     32.09 o 
  12   7   3      130.03      118.81     11.50 o 
  13   7   3     1372.28     1435.10     34.88 o 
  14   7   3      453.34      417.20     23.72 o 
  15   7   3      682.49      670.56     40.55 o 
  16   7   3       46.66       43.22     14.36 o 
  17   7   3      409.65      398.08     33.75 o 
   1   8   3     8831.54     9240.26     80.03 o 
   2   8   3       68.03       43.82      7.24 o 
   3   8   3     3436.04     3215.99     42.91 o 
   4   8   3     1716.72     1756.76     28.73 o 
   5   8   3      671.76      643.15     22.23 o 
   6   8   3      375.78      391.88     23.66 o 
   7   8   3     2779.76     2699.36     41.07 o 
   8   8   3       95.21      130.57     10.57 o 
   9   8   3     1588.14     1749.68     30.87 o 
  10   8   3     1006.43     1033.28     33.54 o 
  11   8   3     2249.53     2592.80     30.86 o 
  12   8   3      114.53      137.26     15.30 o 
  13   8   3      115.46      150.89     16.81 o 
  14   8   3      243.40      207.93     14.67 o 
  15   8   3      304.20      273.05     20.36 o 
  16   8   3      271.79      290.13     21.59 o 
   0   9   3     1945.68     1857.78     42.29 o 
   1   9   3     3693.50     3782.58     57.86 o 
   2   9   3      710.86      654.38     20.60 o 
   3   9   3     1519.58     1566.90     26.88 o 
   4   9   3      105.85       84.23     10.52 o 
   5   9   3     1485.89     1374.75     24.42 o 
   6   9   3       35.68       49.47      8.67 o 
   7   9   3      234.43      259.15     17.36 o 
   8   9   3      370.73      368.27     24.30 o 
   9   9   3      832.51      823.28     39.67 o 
  10   9   3      264.95      243.72     18.25 o 
  11   9   3     5618.64     5875.40    109.65 o 
  12   9   3      520.52      489.69     32.18 o 
  13   9   3     1237.60     1322.81     58.38 o 
  14   9   3       46.75       57.94      9.35 o 
  15   9   3     1190.36     1059.33     79.23 o 
   1  10   3     3644.58     3864.37     55.47 o 
   2  10   3      284.21      276.73     18.68 o 
   3  10   3     9135.37     9457.77     90.34 o 
   4  10   3        0.94       -4.19      9.53 o 
   5  10   3      207.05      246.63     17.11 o 
   6  10   3      392.70      375.64     25.00 o 
   7  10   3     4820.48     4735.80     77.43 o 
   8  10   3        0.82       35.04     18.23 o 
   9  10   3      239.58      261.56     18.39 o 
  10  10   3      750.31      692.78     45.51 o 
  11  10   3      487.14      475.31     35.77 o 
  12  10   3      350.30      367.40     26.43 o 
  13  10   3      165.24      139.78     18.13 o 
  14  10   3      102.79      105.23     23.34 o 
   0  11   3     1079.25     1021.83     88.50 o 
   1  11   3     1567.52     1603.13     39.34 o 
   2  11   3     1521.42     1601.72     38.81 o 
   3  11   3      250.36      239.30     16.02 o 
   4  11   3      859.08      833.75     43.87 o 
   5  11   3      325.26      264.29     18.93 o 
   6  11   3      558.27      525.97     35.48 o 
   7  11   3      495.19      429.88     31.07 o 
   8  11   3      990.46      899.90     40.76 o 
   9  11   3      139.38      133.18     13.72 o 
  10  11   3      430.32      417.84     29.98 o 
  11  11   3     1753.24     1677.44     37.63 o 
  12  11   3       91.54       91.66     12.96 o 
  13  11   3      926.34      744.08     62.94 o 
   1  12   3     2169.75     2313.44     51.87 o 
   2  12   3       97.77      107.72     13.30 o 
   3  12   3      620.24      613.70     42.36 o 
   4  12   3      722.25      678.70     44.22 o 
   5  12   3      101.22      116.68     13.34 o 
   6  12   3      487.12      442.31     26.35 o 
   7  12   3      430.65      423.96     30.29 o 
   8  12   3      147.21      138.04     17.86 o 
   9  12   3      904.89      943.67     53.23 o 
  10  12   3      380.48      324.25     26.50 o 
  11  12   3      397.92      378.17     31.71 o 
   0  13   3       84.75      107.42     15.13 o 
   1  13   3        1.34       20.60     13.29 o 
   2  13   3       39.20       70.52     13.38 o 
   3  13   3      503.70      513.32     29.98 o 
   4  13   3        7.27       53.51     11.47 o 
   5  13   3      281.35      283.25     23.63 o 
   6  13   3       10.13       28.33     12.51 o 
   7  13   3       23.63       41.16     10.60 o 
   8  13   3       12.81       53.74     17.53 o 
   9  13   3      635.40      504.75     42.77 o 
   1  14   3     3063.50     3356.73     76.09 o 
   2  14   3      171.34      160.37     21.35 o 
   3  14   3      180.67      154.39     18.70 o 
   4  14   3       33.68       46.69     15.67 o 
   5  14   3      129.54      122.27     15.45 o 
   0   0   4     9838.92     9066.35     70.55 o 
   1   0   4     1691.55     2010.58     14.69 o 
   2   0   4     1580.72     1465.17     22.99 o 
   3   0   4     7347.43     6863.89     39.94 o 
   4   0   4     2067.37     1963.54     16.56 o 
   5   0   4      149.06      151.49     10.74 o 
   6   0   4      370.51      496.89     11.68 o 
   7   0   4     2743.88     2751.17     55.66 o 
   8   0   4    12549.06    12914.24    106.00 o 
   9   0   4      259.19      290.87     27.87 o 
  10   0   4    10267.53    10616.05    144.76 o 
  11   0   4      662.28      644.66     59.27 o 
  12   0   4      549.28      559.46     61.70 o 
  13   0   4     1260.56     1220.00     46.90 o 
  14   0   4     1455.54     1541.56     62.58 o 
  15   0   4      191.31      223.69     23.79 o 
  16   0   4      114.64      105.89     12.92 o 
  17   0   4      468.41      366.84     32.71 o 
  18   0   4     1652.16     1718.58     75.81 o 
  19   0   4       54.93       53.14     21.24 o 
   1   1   4       40.59       15.07      2.42 o 
   2   1   4     4302.80     4142.17     18.17 o 
   3   1   4      779.09      712.14      9.49 o 
   4   1   4     2582.70     2634.69     20.04 o 
   5   1   4      246.50      371.63      8.80 o 
   6   1   4     5812.02     6399.90     54.88 o 
   7   1   4      488.24      529.29     17.02 o 
   8   1   4      128.36      105.35     10.63 o 
   9   1   4      372.97      318.38     19.54 o 
  10   1   4     1465.64     1384.43     28.69 o 
  11   1   4       82.63       77.97     10.56 o 
  12   1   4     4984.71     5071.67     67.45 o 
  13   1   4      421.90      482.96     26.14 o 
  14   1   4      425.89      499.27     28.81 o 
  15   1   4      129.11      107.56     12.07 o 
  16   1   4      765.15      748.28     40.74 o 
  17   1   4       27.45       10.12     11.27 o 
  18   1   4     2929.57     3141.56     57.52 o 
  19   1   4       25.44       28.24     12.00 o 
   0   2   4    12569.74    12043.25     54.35 o 
   1   2   4     3890.63     3531.50     17.83 o 
   2   2   4     1859.28     1726.74     20.07 o 
   3   2   4      738.42      667.43      6.11 o 
   4   2   4    12758.71    12950.49     73.75 o 
   5   2   4       16.22       33.65      4.18 o 
   6   2   4     8512.75     8703.79     61.52 o 
   7   2   4      599.39      532.04     17.75 o 
   8   2   4     1724.41     1637.71     21.99 o 
   9   2   4      868.31      925.59     17.10 o 
  10   2   4     5419.34     5298.34     48.42 o 
  11   2   4     2335.75     2317.50     37.08 o 
  12   2   4      477.29      444.38     30.57 o 
  13   2   4      102.12       99.41     12.10 o 
  14   2   4      726.68      768.28     41.67 o 
  15   2   4       11.11       44.29     10.18 o 
  16   2   4     1323.48     1324.51     58.37 o 
  17   2   4      297.85      234.39     16.80 o 
  18   2   4        9.00       36.32     12.65 o 
  19   2   4       13.69       40.40     16.19 o 
   1   3   4     4526.48     4383.84     25.44 o 
   2   3   4      719.87      765.83     10.72 o 
   3   3   4     3964.87     3937.78     25.05 o 
   4   3   4     1663.29     1607.52     15.85 o 
   5   3   4      798.04      660.79     14.76 o 
   6   3   4     2715.44     2809.17     27.59 o 
   7   3   4      748.54      705.61     19.32 o 
   8   3   4      162.16      123.59      8.70 o 
   9   3   4     3222.70     3280.67     36.38 o 
  10   3   4     2166.41     2278.59     33.55 o 
  11   3   4      881.65      863.24     28.35 o 
  12   3   4     2204.28     2379.75     33.52 o 
  13   3   4     1108.94     1158.64     34.09 o 
  14   3   4     2064.67     2135.21     50.23 o 
  15   3   4      375.84      383.33     26.99 o 
  16   3   4     3157.84     3193.42     66.01 o 
  17   3   4        8.43       34.47     13.95 o 
  18   3   4      319.17      245.32     22.43 o 
  19   3   4      223.55      194.09     28.45 o 
   0   4   4     8577.19     8653.31     88.55 o 
   1   4   4      225.43      279.08      8.14 o 
   2   4   4     3336.50     2986.04     21.08 o 
   3   4   4     1791.62     1785.85     19.66 o 
   4   4   4     4724.08     4729.69     26.51 o 
   5   4   4     2330.61     2344.49     22.66 o 
   6   4   4     1656.04     1734.84     30.13 o 
   7   4   4     1921.53     1769.82     22.89 o 
   8   4   4     5088.74     5207.45     50.06 o 
   9   4   4     1236.46     1174.18     21.71 o 
  10   4   4     4179.62     4148.85     51.29 o 
  11   4   4        1.58       30.51     10.92 o 
  12   4   4      613.84      602.57     36.14 o 
  13   4   4      320.43      310.23     20.62 o 
  14   4   4      148.70      150.09     12.16 o 
  15   4   4      799.29      723.79     45.52 o 
  16   4   4      273.44      232.92     20.78 o 
  17   4   4        3.47        6.73     11.67 o 
  18   4   4      134.64      135.01     14.19 o 
   1   5   4     2974.53     3317.08     27.18 o 
   2   5   4      191.86      183.81     11.16 o 
   3   5   4     1807.08     1730.49     25.59 o 
   4   5   4     2302.03     2124.44     22.04 o 
   5   5   4      929.60      904.84     15.65 o 
   6   5   4      524.21      552.13     22.74 o 
   7   5   4       25.20       38.29      7.40 o 
   8   5   4      441.49      432.46     20.63 o 
   9   5   4      904.39      933.79     22.38 o 
  10   5   4       53.94       66.69     10.47 o 
  11   5   4      494.23      454.32     28.50 o 
  12   5   4     4179.32     4271.70     44.01 o 
  13   5   4      225.85      214.37     15.31 o 
  14   5   4     2379.53     2395.54     34.99 o 
  15   5   4        2.79       33.90     11.34 o 
  16   5   4      578.25      648.67     40.22 o 
  17   5   4      806.09      873.11     50.38 o 
  18   5   4      417.49      404.71     30.38 o 
   0   6   4     2390.47     2573.08     39.76 o 
   1   6   4      524.67      572.90     28.74 o 
   2   6   4     3606.46     3261.60     38.34 o 
   3   6   4     2582.76     2662.19     28.24 o 
   4   6   4     6279.01     6215.70     61.47 o 
   5   6   4     1253.72     1296.12     21.04 o 
   6   6   4     1610.03     1631.25     21.86 o 
   7   6   4     2405.27     2381.65     34.62 o 
   8   6   4     3297.16     3395.94     39.81 o 
   9   6   4     1336.33     1335.42     24.71 o 
  10   6   4     1734.70     1860.45     27.57 o 
  11   6   4      417.96      428.82     26.24 o 
  12   6   4      371.45      422.85     25.49 o 
  13   6   4      606.53      596.87     34.13 o 
  14   6   4      506.90      485.92     30.24 o 
  15   6   4      657.73      649.96     33.42 o 
  16   6   4      196.50      174.06     14.27 o 
  17   6   4       57.83       58.20     12.94 o 
   1   7   4     2409.66     2473.95     34.88 o 
   2   7   4       10.99       29.50      9.80 o 
   3   7   4     1626.36     1637.65     20.83 o 
   4   7   4      166.85      107.66      9.59 o 
   5   7   4      581.39      653.99     24.41 o 
   6   7   4     1186.31     1166.15     23.39 o 
   7   7   4      342.28      327.17     20.13 o 
   8   7   4      125.85      165.99     13.51 o 
   9   7   4     2036.49     2074.88     29.90 o 
  10   7   4     1108.97     1151.00     25.75 o 
  11   7   4      707.10      656.24     43.70 o 
  12   7   4     1482.48     1413.41     30.69 o 
  13   7   4     1238.19     1189.34     55.55 o 
  14   7   4      709.37      725.78     39.26 o 
  15   7   4      285.71      294.50     21.37 o 
  16   7   4     1851.72     2031.59     53.09 o 
  17   7   4        1.88       29.44     14.26 o 
   0   8   4     5582.33     5834.61    102.33 o 
   1   8   4      136.68      128.36     11.25 o 
   2   8   4      393.95      340.23     20.65 o 
   3   8   4      234.19      228.81     13.43 o 
   4   8   4     2318.20     2218.34     29.67 o 
   5   8   4        0.43       16.95      8.07 o 
   6   8   4     1616.14     1627.11     29.84 o 
   7   8   4      209.02      205.83     14.09 o 
   8   8   4      808.43      830.35     26.69 o 
   9   8   4       80.08       66.00      8.28 o 
  10   8   4     3574.97     3744.41     53.77 o 
  11   8   4      464.18      458.52     24.48 o 
  12   8   4      213.33      262.62     18.85 o 
  13   8   4       15.97       35.09      9.89 o 
  14   8   4      111.01       95.05     14.46 o 
  15   8   4        3.09       47.75     11.27 o 
  16   8   4      533.91      502.12     42.54 o 
   1   9   4        6.65       34.57     11.03 o 
   2   9   4      990.69     1015.65     33.47 o 
   3   9   4      351.13      346.77     21.98 o 
   4   9   4     1537.26     1417.88     33.84 o 
   5   9   4       57.03       38.80     12.78 o 
   6   9   4     2950.61     2814.03     38.05 o 
   7   9   4      181.05      154.39     12.68 o 
   8   9   4       34.65       23.36      8.17 o 
   9   9   4       87.32       89.71     10.69 o 
  10   9   4      605.31      607.57     30.79 o 
  11   9   4       21.01       39.49     12.65 o 
  12   9   4     1698.04     1697.02     44.34 o 
  13   9   4      107.32      102.00     11.71 o 
  14   9   4       88.18       98.69     12.77 o 
  15   9   4       25.50       14.73     14.08 o 
   0  10   4     1331.48     1486.29     46.85 o 
   1  10   4       63.40       90.69     12.60 o 
   2  10   4      347.95      397.94     27.36 o 
   3  10   4     1571.47     1542.52     28.06 o 
   4  10   4      559.29      555.55     36.69 o 
   5  10   4       91.44       87.19     10.63 o 
   6  10   4       20.68       47.11     10.52 o 
   7  10   4     1159.95     1147.15     35.11 o 
   8  10   4     1824.21     2070.77     34.06 o 
   9  10   4      123.99       97.71     20.28 o 
  10  10   4     2006.32     2049.02     48.70 o 
  11  10   4       19.47       43.38     13.70 o 
  12  10   4      161.53      148.65     17.38 o 
  13  10   4      694.29      637.12     42.21 o 
  14  10   4      407.77      446.66     38.66 o 
   1  11   4      178.03      222.08     17.74 o 
   2  11   4      190.94      196.15     15.08 o 
   3  11   4      111.45      101.49     12.73 o 
   4  11   4       18.75       23.33     11.91 o 
   5  11   4      123.06      166.03     14.34 o 
   6  11   4       56.86       57.69      9.46 o 
   7  11   4       42.33       56.00     10.18 o 
   8  11   4       56.36       51.57     11.28 o 
   9  11   4      336.49      308.23     24.18 o 
  10  11   4       66.75       70.30     18.48 o 
  11  11   4       69.60       93.54     13.28 o 
  12  11   4      787.83      626.21     57.46 o 
   0  12   4     1007.87     1181.88     72.12 o 
   1  12   4      618.64      641.32     41.10 o 
   2  12   4      273.91      297.33     22.26 o 
   3  12   4       93.21      101.20     12.03 o 
   4  12   4     1083.62     1103.62     50.56 o 
   5  12   4        4.32       36.01      9.61 o 
   6  12   4      694.51      635.33     45.08 o 
   7  12   4       38.09       56.53     11.51 o 
   8  12   4      333.06      369.65     29.45 o 
   9  12   4      240.96      225.36     17.71 o 
  10  12   4      645.89      513.40     47.24 o 
   1  13   4      157.70      133.73     16.22 o 
   2  13   4        1.63       14.74     15.05 o 
   3  13   4      348.89      336.85     24.44 o 
   4  13   4      354.19      299.33     21.55 o 
   5  13   4      108.72      122.61     12.42 o 
   6  13   4       91.51       91.27     14.96 o 
   7  13   4       66.50       62.98     10.97 o 
   8  13   4       26.13       25.55     14.74 o 
   0  14   4     1083.74     1080.59     96.82 o 
   1  14   4       21.45       35.66     11.50 o 
   2  14   4      108.62      110.82     14.02 o 
   3  14   4      242.53      187.40     25.55 o 
   4  14   4       94.57      141.67     29.86 o 
   1   0   5     2620.69     2516.50     16.05 o 
   2   0   5        1.51       10.52      4.49 o 
   3   0   5    14328.88    14022.33    120.97 o 
   4   0   5      138.57      155.49     11.84 o 
   5   0   5    12375.24    12423.07    108.06 o 
   6   0   5      112.48      134.19      9.41 o 
   7   0   5    10494.73    10891.38    260.39 o 
   8   0   5        4.12       27.57     11.89 o 
   9   0   5      327.58      493.35     47.25 o 
  10   0   5       43.85       62.89     20.01 o 
  11   0   5      977.30      953.33     37.25 o 
  12   0   5      368.83      344.03     32.27 o 
  13   0   5     3002.03     3034.60     50.79 o 
  14   0   5       56.17       92.75     14.81 o 
  15   0   5      327.54      333.90     30.91 o 
  16   0   5      754.29      636.98     63.05 o 
  17   0   5      311.23      327.98     44.24 o 
  18   0   5        7.52       57.01     19.04 o 
  19   0   5      590.62      411.58     56.74 o 
   0   1   5      394.31      364.97     13.46 o 
   1   1   5      181.93      195.25      7.87 o 
   2   1   5       84.01       79.37      4.58 o 
   3   1   5      218.07      269.53     12.70 o 
   4   1   5     3440.68     3530.83     25.29 o 
   5   1   5       63.71       63.66      4.76 o 
   6   1   5     1463.51     1343.19     22.78 o 
   7   1   5     7664.22     7675.29     45.25 o 
   8   1   5       49.89       52.91      5.28 o 
   9   1   5     3404.03     3254.97     41.01 o 
  10   1   5      311.65      229.04     14.51 o 
  11   1   5      871.20      887.39     42.66 o 
  12   1   5     1476.79     1419.97     32.10 o 
  13   1   5      615.42      639.36     38.67 o 
  14   1   5       43.53       45.46     10.96 o 
  15   1   5     2407.29     2472.97     42.14 o 
  16   1   5       31.78       26.44      9.69 o 
  17   1   5     2788.22     2810.00     47.09 o 
  18   1   5       20.52       36.23     12.91 o 
  19   1   5     1421.51     1348.18     78.82 o 
   1   2   5     8346.70     8195.83     51.97 o 
   2   2   5        6.77       11.13      4.22 o 
   3   2   5     2151.47     1876.38     16.38 o 
   4   2   5      393.01      363.29     11.28 o 
   5   2   5    27253.46    27575.03    120.33 o 
   6   2   5     1915.69     1944.66     19.02 o 
   7   2   5     3338.37     3018.50     33.33 o 
   8   2   5     2268.45     2400.54     32.99 o 
   9   2   5      894.74      846.20     20.84 o 
  10   2   5      120.65      134.35      8.97 o 
  11   2   5      696.26      614.37     25.48 o 
  12   2   5      370.79      360.27     22.27 o 
  13   2   5      752.85      705.90     31.01 o 
  14   2   5      741.46      718.81     46.37 o 
  15   2   5     1292.77     1391.22     43.53 o 
  16   2   5      650.47      688.66     39.51 o 
  17   2   5      135.42      128.28     14.02 o 
  18   2   5      615.86      623.96     46.80 o 
  19   2   5      114.62      129.29     20.79 o 
   0   3   5      825.96      897.91     17.47 o 
   1   3   5     2449.25     2696.79     18.59 o 
   2   3   5      624.09      539.20      6.13 o 
   3   3   5      126.08      100.82      5.43 o 
   4   3   5      823.68      849.29     17.12 o 
   5   3   5      377.61      324.57     14.93 o 
   6   3   5     1123.57     1102.73     23.75 o 
   7   3   5     5396.31     5244.98     52.79 o 
   8   3   5     1417.36     1354.99     23.19 o 
   9   3   5       32.62       35.32      7.19 o 
  10   3   5       47.59       53.34      8.00 o 
  11   3   5     1227.46     1216.84     30.82 o 
  12   3   5       43.08       64.45      9.18 o 
  13   3   5     1256.81     1361.65     31.31 o 
  14   3   5      216.85      246.01     19.13 o 
  15   3   5     3141.37     3373.90     50.03 o 
  16   3   5        9.52       25.04     15.00 o 
  17   3   5     2345.69     2492.07     76.31 o 
  18   3   5       82.50       62.87     13.18 o 
   1   4   5       75.98       70.16      4.41 o 
   2   4   5        0.23        7.71      4.46 o 
   3   4   5     5627.27     5290.87     36.94 o 
   4   4   5      230.71      208.21     11.09 o 
   5   4   5     8932.37     8814.06     79.41 o 
   6   4   5     2416.10     2218.23     25.80 o 
   7   4   5     7353.84     7583.85     62.75 o 
   8   4   5      532.79      487.42     21.42 o 
   9   4   5       43.09       40.51      8.35 o 
  10   4   5       10.39       27.74      7.89 o 
  11   4   5      428.72      417.12     26.68 o 
  12   4   5      801.26      811.87     31.98 o 
  13   4   5     4447.09     4571.78     92.36 o 
  14   4   5      236.84      245.63     17.39 o 
  15   4   5     1307.91     1294.48     58.47 o 
  16   4   5        8.18       22.74     14.87 o 
  17   4   5      909.40      828.49     50.97 o 
  18   4   5      600.25      567.10     42.80 o 
   0   5   5    22676.30    25884.15    260.07 o 
   1   5   5     1847.70     1912.13     23.71 o 
   2   5   5     4849.35     5436.30     32.50 o 
   3   5   5     4535.48     4597.41     43.10 o 
   4   5   5      175.01      203.57     10.69 o 
   5   5   5       84.66       71.96      7.36 o 
   6   5   5      202.22      263.28     16.51 o 
   7   5   5     8657.85     8840.87     78.10 o 
   8   5   5      117.59      119.78      9.99 o 
   9   5   5      173.32      186.50     12.37 o 
  10   5   5     4290.47     4383.62     52.33 o 
  11   5   5      894.04      887.74     30.70 o 
  12   5   5      320.60      315.17     21.52 o 
  13   5   5      139.76      151.81     14.33 o 
  14   5   5      238.81      253.26     17.95 o 
  15   5   5     2266.50     2509.47     41.02 o 
  16   5   5      196.00      203.89     15.45 o 
  17   5   5     3033.66     3217.62     67.67 o 
  18   5   5      126.91      102.69     16.22 o 
   1   6   5      734.76      703.12     18.39 o 
   2   6   5      318.11      276.13     12.47 o 
   3   6   5     2773.30     2832.75     33.55 o 
   4   6   5      304.86      253.81     11.10 o 
   5   6   5     5343.72     5178.35     47.79 o 
   6   6   5      485.74      502.95     18.95 o 
   7   6   5     3264.26     3378.35     42.73 o 
   8   6   5      779.49      777.90     22.41 o 
   9   6   5      266.66      284.22     16.60 o 
  10   6   5       37.17       40.49      8.23 o 
  11   6   5      343.26      375.92     22.13 o 
  12   6   5       59.83       60.78     10.67 o 
  13   6   5     2504.27     2627.48     51.08 o 
  14   6   5      310.18      315.22     20.39 o 
  15   6   5      573.21      584.50     40.11 o 
  16   6   5      145.58      145.19     12.55 o 
  17   6   5      502.52      477.27     39.40 o 
   0   7   5       13.50       43.89     11.48 o 
   1   7   5     1099.43     1097.50     23.30 o 
   2   7   5      348.54      324.74     23.11 o 
   3   7   5       13.99       11.41      6.62 o 
   4   7   5      992.88      899.49     23.43 o 
   5   7   5      143.19      151.33     11.46 o 
   6   7   5     1093.47     1037.91     23.56 o 
   7   7   5     2902.90     2965.58     61.58 o 
   8   7   5      277.18      249.11     15.55 o 
   9   7   5       16.64       24.40      7.31 o 
  10   7   5        7.51       23.38      9.59 o 
  11   7   5     1099.38     1095.15     38.35 o 
  12   7   5      177.42      167.67     14.42 o 
  13   7   5      862.87      879.14     53.24 o 
  14   7   5       63.50       45.41     11.55 o 
  15   7   5     1586.56     1771.92     46.54 o 
  16   7   5       18.42       19.19     24.19 o 
   1   8   5     1102.57     1119.06     30.41 o 
   2   8   5      160.40      229.12     16.15 o 
   3   8   5     1973.26     2079.56     36.77 o 
   4   8   5      248.33      335.92     19.41 o 
   5   8   5    12673.00    12710.30    151.02 o 
   6   8   5      425.41      404.55     25.42 o 
   7   8   5     1396.96     1437.12     27.77 o 
   8   8   5      357.13      384.76     24.45 o 
   9   8   5       20.37       26.17     11.06 o 
  10   8   5        3.83       36.73     17.19 o 
  11   8   5      138.54      129.79     13.17 o 
  12   8   5      518.29      478.08     37.07 o 
  13   8   5      543.64      530.36     36.32 o 
  14   8   5      192.08      212.40     22.90 o 
  15   8   5      913.58      832.21     63.64 o 
   0   9   5       35.96       51.55     11.82 o 
   1   9   5       85.73      112.51     11.49 o 
   2   9   5       18.68       22.25     12.69 o 
   3   9   5       48.32       86.10     13.09 o 
   4   9   5      542.27      554.67     40.27 o 
   5   9   5      132.55      132.95     11.69 o 
   6   9   5       12.66       28.17      9.68 o 
   7   9   5     2373.12     2502.66     43.41 o 
   8   9   5        6.19       -1.70     10.42 o 
   9   9   5     1735.13     1758.85     38.50 o 
  10   9   5      184.90      228.75     19.39 o 
  11   9   5       18.67       42.17     15.92 o 
  12   9   5      493.24      471.10     37.87 o 
  13   9   5       19.85       37.44     11.71 o 
  14   9   5       78.52       52.09     26.66 o 
   1  10   5      540.32      574.51     37.95 o 
   2  10   5       20.69       17.22     15.31 o 
   3  10   5     2218.66     2262.82     40.95 o 
   4  10   5       84.51       89.63      9.46 o 
   5  10   5     2166.71     2274.07     45.97 o 
   6  10   5        4.59       26.54      9.68 o 
   7  10   5     1712.93     1877.52     38.67 o 
   8  10   5        4.72       32.59     17.24 o 
   9  10   5       82.15       70.79     13.20 o 
  10  10   5       15.50       54.57     15.12 o 
  11  10   5      238.77      254.31     21.28 o 
  12  10   5       46.81       26.16     12.92 o 
  13  10   5      550.00      524.94     42.24 o 
   0  11   5       26.67       85.59     19.41 o 
   1  11   5       80.10       74.42      9.80 o 
   2  11   5        1.20       30.90     12.88 o 
   3  11   5       30.78       31.04     10.05 o 
   4  11   5      505.19      472.32     33.84 o 
   5  11   5       16.15       26.04     13.45 o 
   6  11   5      593.02      625.06     44.41 o 
   7  11   5     1338.65     1395.44     44.27 o 
   8  11   5       84.24       68.36     12.87 o 
   9  11   5      334.09      302.42     24.81 o 
  10  11   5        9.58       24.28     14.39 o 
  11  11   5      231.09      190.48     17.79 o 
  12  11   5      369.23      319.69     29.86 o 
   1  12   5      349.24      363.92     26.00 o 
   2  12   5       19.58       32.91      9.49 o 
   3  12   5      281.51      313.92     23.26 o 
   4  12   5        0.35       47.35     15.57 o 
   5  12   5     3997.82     3984.42    102.73 o 
   6  12   5      117.76      104.23     16.89 o 
   7  12   5      361.02      362.03     32.34 o 
   8  12   5      250.65      214.53     20.24 o 
   9  12   5       48.39       68.58     13.77 o 
  10  12   5       98.85      101.93     17.09 o 
   0  13   5      411.54      371.08     35.42 o 
   1  13   5        0.10        6.02     12.04 o 
   2  13   5        8.62       33.48     14.81 o 
   3  13   5      223.61      199.18     16.51 o 
   4  13   5        9.88       46.26     16.36 o 
   5  13   5       31.31       39.01     12.08 o 
   6  13   5       10.89       17.49     11.38 o 
   7  13   5     1043.89     1096.23     62.92 o 
   1  14   5      147.17      126.50     15.31 o 
   2  14   5        4.12       11.96      9.91 o 
   0   0   6     5407.99     5299.96    110.82 o 
   1   0   6       98.08      120.32     10.16 o 
   2   0   6    13356.32    13254.51    125.19 o 
   3   0   6     3375.05     3444.54     38.92 o 
   4   0   6    21190.32    22025.99    163.96 o 
   5   0   6     1185.20     1251.98     31.26 o 
   6   0   6     8246.66     8385.21    109.36 o 
   7   0   6      214.86      162.34     14.08 o 
   8   0   6     2056.59     1986.97     41.85 o 
   9   0   6      493.96      578.29     42.37 o 
  10   0   6     2085.71     1902.79     55.82 o 
  11   0   6     1699.24     1945.72     74.57 o 
  12   0   6     1311.29     1216.37     41.51 o 
  13   0   6      460.26      533.72     54.69 o 
  14   0   6      566.59      652.61     51.58 o 
  15   0   6      276.35      301.59     24.17 o 
  16   0   6       46.14       57.31     17.51 o 
  17   0   6        9.10       53.66     17.05 o 
  18   0   6       22.56       64.46     33.91 o 
   1   1   6      702.95      616.95      8.06 o 
   2   1   6      286.33      338.20     13.20 o 
   3   1   6      623.97      700.93     10.63 o 
   4   1   6     6385.09     6486.63     43.72 o 
   5   1   6     2116.28     2288.67     22.77 o 
   6   1   6      873.08      836.19     17.42 o 
   7   1   6      252.81      274.75     14.48 o 
   8   1   6     3451.44     3655.86     49.23 o 
   9   1   6      472.93      425.87     17.04 o 
  10   1   6     1680.55     1598.73     39.37 o 
  11   1   6      506.93      516.96     32.63 o 
  12   1   6     1664.48     1849.66     32.58 o 
  13   1   6      240.32      266.13     17.88 o 
  14   1   6     4420.70     4539.15     36.27 o 
  15   1   6      169.61      139.17     11.99 o 
  16   1   6     1124.64     1212.86     53.64 o 
  17   1   6        1.69       26.46     12.69 o 
  18   1   6     1422.00     1242.76     76.85 o 
   0   2   6    11359.63    10912.13    140.68 o 
   1   2   6      996.57      962.94     11.31 o 
   2   2   6     5754.12     5644.57     39.74 o 
   3   2   6     3946.26     3920.88     26.75 o 
   4   2   6     8170.58     8171.44     45.85 o 
   5   2   6       12.47       11.80      3.61 o 
   6   2   6     4980.28     5071.28     54.92 o 
   7   2   6       64.42       62.06      5.83 o 
   8   2   6     2354.14     2186.54     25.78 o 
   9   2   6      207.63      225.85     13.52 o 
  10   2   6     4860.50     5057.81     61.63 o 
  11   2   6     2937.79     3037.61     40.43 o 
  12   2   6      118.48      119.11     10.57 o 
  13   2   6     1144.93     1212.60     35.98 o 
  14   2   6      758.98      725.28     50.73 o 
  15   2   6      349.81      363.36     25.12 o 
  16   2   6      357.26      379.51     30.03 o 
  17   2   6       32.91       44.02     12.18 o 
  18   2   6      142.40      106.95     11.36 o 
   1   3   6     6328.58     6309.56     45.49 o 
   2   3   6     4914.11     5101.71     35.92 o 
   3   3   6      279.45      264.37     16.05 o 
   4   3   6     1174.43     1210.48     31.39 o 
   5   3   6     3230.78     3058.11     34.33 o 
   6   3   6     2489.85     2520.68     28.26 o 
   7   3   6       37.86       31.85      6.80 o 
   8   3   6       87.32       86.14      8.18 o 
   9   3   6     5674.19     5851.77     70.49 o 
  10   3   6     3013.49     3042.71     44.82 o 
  11   3   6      165.38      171.32     15.74 o 
  12   3   6     4571.74     4615.10     69.90 o 
  13   3   6      224.79      230.68     16.13 o 
  14   3   6     1128.44     1169.31     38.39 o 
  15   3   6      642.78      611.68     41.06 o 
  16   3   6     1066.30     1036.85     60.90 o 
  17   3   6      109.62      102.93     12.73 o 
  18   3   6      507.36      492.57     36.49 o 
   0   4   6    14561.80    14489.26    109.06 o 
   1   4   6     2118.01     1972.47     20.46 o 
   2   4   6    18605.70    19112.35    192.73 o 
   3   4   6        1.33        2.94      4.81 o 
   4   4   6     7493.78     7347.04     71.95 o 
   5   4   6      424.90      392.67     16.47 o 
   6   4   6     4688.51     4681.56     40.52 o 
   7   4   6       21.51       18.07      6.01 o 
   8   4   6     6847.53     6849.28     78.95 o 
   9   4   6     1027.17     1070.82     30.52 o 
  10   4   6      602.83      594.70     34.08 o 
  11   4   6     3151.34     3209.59     37.89 o 
  12   4   6       98.88       91.44     14.70 o 
  13   4   6       30.11       72.63     13.62 o 
  14   4   6       16.01       34.44     11.27 o 
  15   4   6      161.34      176.63     18.45 o 
  16   4   6        8.02       54.93     17.63 o 
  17   4   6        9.68       40.24     15.17 o 
  18   4   6       73.03      100.30     15.94 o 
   1   5   6      753.06      755.61     21.69 o 
   2   5   6      370.21      342.42     10.09 o 
   3   5   6      551.11      496.75     11.41 o 
   4   5   6     6893.84     7221.08     60.56 o 
   5   5   6     1296.56     1257.29     17.57 o 
   6   5   6     1162.37     1146.48     19.33 o 
   7   5   6     2891.36     2901.97     35.94 o 
   8   5   6     5683.98     5886.10     62.98 o 
   9   5   6       42.14       45.50      7.99 o 
  10   5   6     5880.27     5864.54     59.50 o 
  11   5   6       72.05       74.97     11.87 o 
  12   5   6     2807.34     2938.56     47.10 o 
  13   5   6      421.46      457.89     31.78 o 
  14   5   6     2171.46     2273.97     54.08 o 
  15   5   6       17.21       48.78     13.74 o 
  16   5   6     1027.71     1102.06     38.70 o 
  17   5   6     1678.28     1698.17     75.82 o 
   0   6   6    11668.06    12210.42    157.58 o 
   1   6   6     1626.02     1716.06     27.58 o 
   2   6   6     9200.40     9501.84     81.25 o 
   3   6   6     1413.37     1378.92     25.36 o 
   4   6   6     3930.71     3906.37     42.23 o 
   5   6   6      188.78      208.38     15.13 o 
   6   6   6     3230.28     3130.81     38.52 o 
   7   6   6      644.19      632.28     21.86 o 
   8   6   6     4022.48     4146.96     45.15 o 
   9   6   6      640.46      622.86     26.77 o 
  10   6   6     1218.05     1181.93     27.75 o 
  11   6   6     3484.11     3513.10     61.46 o 
  12   6   6       75.08       79.66     12.13 o 
  13   6   6      164.35      137.67     15.33 o 
  14   6   6       10.52       30.57     15.60 o 
  15   6   6       22.42       41.34     14.78 o 
  16   6   6       34.04       52.20     13.20 o 
   1   7   6     3708.03     4091.18     52.62 o 
   2   7   6     2027.70     2035.10     50.20 o 
   3   7   6        3.81       33.94     13.88 o 
   4   7   6      698.69      722.20     26.28 o 
   5   7   6      881.84      940.94     20.33 o 
   6   7   6      743.44      705.11     31.88 o 
   7   7   6       23.31       25.29      7.03 o 
   8   7   6       10.97       11.89      8.24 o 
   9   7   6     3936.95     4093.40     71.19 o 
  10   7   6     1222.45     1174.17     55.29 o 
  11   7   6      215.82      228.52     18.87 o 
  12   7   6     2191.08     2243.81     66.11 o 
  13   7   6      319.12      303.07     23.67 o 
  14   7   6      721.01      682.55     48.83 o 
  15   7   6      617.42      595.00     44.48 o 
  16   7   6      538.86      522.18     42.85 o 
   0   8   6     2316.14     2227.84     47.24 o 
   1   8   6      229.49      216.07     14.31 o 
   2   8   6     1877.08     2038.79     31.15 o 
   3   8   6      800.02      809.11     29.60 o 
   4   8   6     4092.23     4108.12     52.35 o 
   5   8   6        9.63       26.66      9.82 o 
   6   8   6     1970.14     1907.85     28.37 o 
   7   8   6       17.47       33.49     14.55 o 
   8   8   6      694.44      765.77     47.20 o 
   9   8   6        5.97       22.76     18.19 o 
  10   8   6     1335.42     1382.16     43.99 o 
  11   8   6     1002.79      968.34     52.89 o 
  12   8   6       28.70       56.04     19.02 o 
  13   8   6      348.57      346.79     32.08 o 
  14   8   6      644.53      628.95     58.35 o 
  15   8   6      202.34      150.64     20.83 o 
   1   9   6       78.16       59.10      8.32 o 
   2   9   6      169.53      159.35     19.16 o 
   3   9   6      535.16      524.82     28.98 o 
   4   9   6     1479.28     1574.21     29.20 o 
   5   9   6      444.25      390.27     26.34 o 
   6   9   6      246.98      252.85     20.40 o 
   7   9   6       47.14       61.63     10.15 o 
   8   9   6     1696.06     1603.93     44.80 o 
   9   9   6       56.62       99.68     14.07 o 
  10   9   6      360.12      338.47     27.28 o 
  11   9   6       85.35       92.76     13.62 o 
  12   9   6      371.12      382.92     32.67 o 
  13   9   6       49.52       44.82     13.88 o 
  14   9   6     1867.42     1931.18    116.67 o 
   0  10   6     1575.00     1642.78     48.64 o 
   1  10   6       49.75       57.82     11.30 o 
   2  10   6     2362.19     2495.72     42.45 o 
   3  10   6     1426.41     1459.08     30.48 o 
   4  10   6     2627.88     2596.36     42.87 o 
   5  10   6       99.76      100.65     13.88 o 
   6  10   6     1396.64     1390.94     55.62 o 
   7  10   6      351.99      328.64     23.80 o 
   8  10   6      530.14      526.83     42.65 o 
   9  10   6       29.49       28.47     14.31 o 
  10  10   6      607.33      666.99     53.05 o 
  11  10   6      794.05      691.26     53.94 o 
  12  10   6      296.17      349.00     31.75 o 
   1  11   6      826.40      779.98     45.64 o 
   2  11   6        6.50       31.02     10.64 o 
   3  11   6       31.22       58.95     11.17 o 
   4  11   6      982.44      909.08     63.16 o 
   5  11   6       82.21       81.25     13.55 o 
   6  11   6       14.43       10.50     11.98 o 
   7  11   6      155.86      137.75     16.30 o 
   8  11   6      119.53       87.66     16.32 o 
   9  11   6      519.79      517.72     39.22 o 
  10  11   6      409.15      369.70     31.43 o 
  11  11   6      297.72      233.02     25.57 o 
   0  12   6     1313.35     1439.96     52.52 o 
   1  12   6       71.95       48.41     11.59 o 
   2  12   6      424.52      426.31     31.36 o 
   3  12   6      545.95      544.73     42.41 o 
   4  12   6      553.92      517.35     39.14 o 
   5  12   6        0.88        4.40     13.07 o 
   6  12   6      550.43      471.07     35.43 o 
   7  12   6       46.46       47.62     12.66 o 
   8  12   6      226.37      241.06     23.64 o 
   9  12   6       90.96       96.78     15.20 o 
   1  13   6      384.95      352.42     31.94 o 
   2  13   6      578.94      510.70     41.01 o 
   3  13   6       30.54       61.78     10.44 o 
   4  13   6       88.96       90.20     14.63 o 
   5  13   6      615.94      537.14     48.96 o 
   6  13   6      361.39      320.15     29.43 o 
   1   0   7     6295.42     6100.58     45.51 o 
   2   0   7      414.53      520.47     23.67 o 
   3   0   7     5435.42     5368.98     66.08 o 
   4   0   7     2349.63     2298.92     31.87 o 
   5   0   7      152.34      203.97     15.61 o 
   6   0   7     2319.47     2498.73     46.75 o 
   7   0   7     7801.87     8353.26     87.67 o 
   8   0   7     1709.13     1637.13     29.34 o 
   9   0   7     3008.66     2877.16     58.38 o 
  10   0   7      134.44      114.67     19.10 o 
  11   0   7     3158.79     3264.62     60.13 o 
  12   0   7        4.46       -8.79     19.30 o 
  13   0   7      169.01      158.41     18.59 o 
  14   0   7      635.16      626.39     45.85 o 
  15   0   7       20.87       59.92     21.56 o 
  16   0   7        8.43       63.52     26.69 o 
  17   0   7      926.70      972.85     70.75 o 
  18   0   7      670.65      653.80     79.54 o 
   0   1   7      476.89      513.33     20.43 o 
   1   1   7       26.03       24.35      3.80 o 
   2   1   7       61.68       83.26      5.99 o 
   3   1   7      863.33      770.12     17.67 o 
   4   1   7      918.21      922.59     19.35 o 
   5   1   7     2009.41     1909.08     20.94 o 
   6   1   7     2213.24     2238.05     29.17 o 
   7   1   7      452.54      449.12     18.13 o 
   8   1   7       53.51       71.18      7.73 o 
   9   1   7      323.42      294.67     19.98 o 
  10   1   7       40.99       40.70     10.88 o 
  11   1   7     1826.24     1897.52     34.75 o 
  12   1   7       34.55       43.20      9.32 o 
  13   1   7     2967.94     3026.16     43.23 o 
  14   1   7      165.37      158.55     14.84 o 
  15   1   7     1944.56     2100.28     44.36 o 
  16   1   7      121.50      114.65     14.15 o 
  17   1   7       53.63       69.07     12.94 o 
  18   1   7        0.76       35.91     15.68 o 
   1   2   7     3738.23     3446.52     23.12 o 
   2   2   7      221.69      257.42     16.35 o 
   3   2   7     6349.01     6476.69     50.71 o 
   4   2   7      658.96      642.45     17.43 o 
   5   2   7     1923.03     1748.89     32.52 o 
   6   2   7      384.93      351.35     17.30 o 
   7   2   7     3040.02     3154.21     35.50 o 
   8   2   7       47.45       21.69      8.52 o 
   9   2   7     4623.03     4814.20     57.22 o 
  10   2   7       29.32       37.25      9.26 o 
  11   2   7     1348.51     1486.96     34.35 o 
  12   2   7      149.33      104.33     11.17 o 
  13   2   7      469.75      492.05     30.14 o 
  14   2   7       31.73       22.04     12.89 o 
  15   2   7      304.69      236.12     18.30 o 
  16   2   7      150.27      144.72     14.36 o 
  17   2   7        9.64       39.20     13.68 o 
  18   2   7       57.98       59.85     12.14 o 
   0   3   7      985.06      996.27     38.73 o 
   1   3   7     1663.49     1549.97     25.46 o 
   2   3   7       13.77       29.88      5.17 o 
   3   3   7       19.19       35.04      6.60 o 
   4   3   7      351.29      349.02     21.26 o 
   5   3   7      140.23      155.75     11.18 o 
   6   3   7      675.76      742.55     15.68 o 
   7   3   7       87.19       81.21      9.25 o 
   8   3   7       52.71       55.75      9.16 o 
   9   3   7      419.84      464.87     25.96 o 
  10   3   7        5.11       21.45      7.88 o 
  11   3   7     2657.10     2702.27     43.16 o 
  12   3   7        1.55       35.71      9.39 o 
  13   3   7     1347.13     1403.50     35.15 o 
  14   3   7       91.52       90.85     13.14 o 
  15   3   7      668.41      716.27     37.13 o 
  16   3   7        8.52       45.64     18.34 o 
  17   3   7      852.89      759.95     49.56 o 
   1   4   7     3939.66     3779.09     34.49 o 
   2   4   7      737.91      685.32     14.87 o 
   3   4   7     1876.65     2003.21     28.77 o 
   4   4   7      599.54      587.28     18.93 o 
   5   4   7      326.51      353.53     18.51 o 
   6   4   7     1258.83     1234.96     25.21 o 
   7   4   7     3247.81     3380.70     41.15 o 
   8   4   7     4331.73     4498.45     55.22 o 
   9   4   7     5208.76     5432.23     64.56 o 
  10   4   7      496.48      500.32     33.57 o 
  11   4   7     2987.51     3089.36     51.28 o 
  12   4   7      145.68      158.20     14.27 o 
  13   4   7      183.18      172.71     14.49 o 
  14   4   7     1029.54     1069.29     63.34 o 
  15   4   7       48.64       46.30     11.39 o 
  16   4   7      159.77      161.45     17.09 o 
  17   4   7      555.55      474.11     38.92 o 
   0   5   7      172.26      104.59      9.94 o 
   1   5   7      378.68      318.23     12.22 o 
   2   5   7      166.94      180.23      9.23 o 
   3   5   7     4912.25     5076.20     41.09 o 
   4   5   7     5425.37     5709.31     65.15 o 
   5   5   7        6.54       18.80      4.93 o 
   6   5   7     2428.02     2361.65     36.85 o 
   7   5   7     9033.87     9417.62     79.41 o 
   8   5   7        6.75       21.42      6.96 o 
   9   5   7      894.24      884.42     30.07 o 
  10   5   7      992.61      914.31     37.48 o 
  11   5   7     1702.32     1763.21     37.96 o 
  12   5   7      213.68      229.49     17.58 o 
  13   5   7     1759.75     2006.41     66.91 o 
  14   5   7      490.56      425.27     29.03 o 
  15   5   7      496.40      529.83     42.13 o 
  16   5   7      340.26      325.37     24.04 o 
   1   6   7     1915.38     1793.39     29.97 o 
   2   6   7       70.69       88.82      9.45 o 
   3   6   7     1299.51     1401.22     22.61 o 
   4   6   7      288.15      290.84     17.19 o 
   5   6   7      330.41      278.06     16.68 o 
   6   6   7      567.66      558.80     17.99 o 
   7   6   7     2704.55     2806.99     36.95 o 
   8   6   7     1436.26     1483.40     32.64 o 
   9   6   7     1996.12     2066.49     32.34 o 
  10   6   7      134.56      137.05     12.91 o 
  11   6   7     2148.21     2205.62     41.66 o 
  12   6   7       74.83       62.02     13.57 o 
  13   6   7      115.62      133.37     15.96 o 
  14   6   7      704.03      764.44     42.51 o 
  15   6   7      228.57      243.54     17.80 o 
  16   6   7       61.26       53.46     13.71 o 
   0   7   7      392.62      273.95     35.10 o 
   1   7   7      709.33      778.99     27.50 o 
   2   7   7       18.31       19.82      7.67 o 
   3   7   7        4.54       22.05      7.85 o 
   4   7   7       27.71       13.90     10.26 o 
   5   7   7      295.36      342.72     22.62 o 
   6   7   7      367.71      391.29     27.14 o 
   7   7   7       74.84       63.93      9.42 o 
   8   7   7       86.38       74.18      9.43 o 
   9   7   7      256.43      240.94     19.32 o 
  10   7   7       32.15       52.89     11.57 o 
  11   7   7     1421.64     1500.33     55.40 o 
  12   7   7        8.61       19.74     21.82 o 
  13   7   7      488.73      520.29     36.44 o 
  14   7   7       31.00       60.15     12.45 o 
  15   7   7      643.83      581.77     55.15 o 
   1   8   7     2623.18     2637.31     37.18 o 
   2   8   7       16.92       28.72     12.17 o 
   3   8   7     2009.12     2067.32     31.73 o 
   4   8   7      141.34      114.19     13.18 o 
   5   8   7       30.16       25.83     11.76 o 
   6   8   7       21.09       29.35      9.09 o 
   7   8   7     1501.99     1487.81     40.18 o 
   8   8   7      102.32      138.60     16.15 o 
   9   8   7     3205.95     3381.11     48.97 o 
  10   8   7       23.54       39.06     12.18 o 
  11   8   7      567.31      546.92     42.63 o 
  12   8   7      212.59      201.36     29.79 o 
  13   8   7       78.99       55.70     11.16 o 
  14   8   7        2.40       46.09     16.85 o 
   0   9   7       64.85       37.08     16.86 o 
   1   9   7      208.68      155.38     12.64 o 
   2   9   7       22.54       48.70     13.26 o 
   3   9   7      728.29      806.85     54.96 o 
   4   9   7      603.40      700.26     51.12 o 
   5   9   7      254.38      292.43     21.45 o 
   6   9   7      745.99      723.32     56.95 o 
   7   9   7      393.30      401.67     27.65 o 
   8   9   7       26.63       41.93     16.85 o 
   9   9   7        9.12       46.46     14.26 o 
  10   9   7       58.28       68.61     11.84 o 
  11   9   7      753.76      669.66     48.90 o 
  12   9   7        1.68       41.28     16.51 o 
  13   9   7     1809.42     1908.42     79.76 o 
   1  10   7      956.87     1100.68     30.22 o 
   2  10   7       49.20       30.53     10.94 o 
   3  10   7     1050.87     1106.22     39.29 o 
   4  10   7      513.56      490.35     36.48 o 
   5  10   7       27.79       42.75     11.06 o 
   6  10   7      510.79      482.51     33.36 o 
   7  10   7     1660.07     1775.93     63.68 o 
   8  10   7      441.47      424.45     33.83 o 
   9  10   7      615.18      576.19     45.43 o 
  10  10   7       27.72       33.96     12.98 o 
  11  10   7      596.25      515.30     40.00 o 
  12  10   7        5.56       32.11     16.14 o 
   0  11   7        1.94       44.61     29.57 o 
   1  11   7        6.72       21.61     12.02 o 
   2  11   7       17.46       40.77     11.04 o 
   3  11   7       64.51       59.45     12.68 o 
   4  11   7      101.43      124.41     15.73 o 
   5  11   7      479.50      449.65     32.03 o 
   6  11   7      418.67      399.37     27.89 o 
   7  11   7      108.34      106.57     16.03 o 
   8  11   7       42.76       45.16     17.82 o 
   9  11   7      147.69      116.72     18.74 o 
  10  11   7       23.44       28.36     15.00 o 
   1  12   7      729.03      711.56     53.12 o 
   2  12   7        0.00       68.21     14.15 o 
   3  12   7      403.55      379.32     29.98 o 
   4  12   7      224.78      238.30     18.04 o 
   5  12   7      153.40      163.39     17.48 o 
   6  12   7      241.40      234.75     27.19 o 
   7  12   7      267.44      226.61     29.09 o 
   8  12   7        2.36       47.89     13.82 o 
   0  13   7       33.02       41.17     16.77 o 
   1  13   7      431.20      445.22     39.11 o 
   2  13   7        2.76       21.14     15.85 o 
   3  13   7      173.30      111.58     19.42 o 
   4  13   7      149.38      120.24     14.36 o 
   0   0   8     2167.93     2138.99     72.35 o 
   1   0   8       98.96      127.31     11.46 o 
   2   0   8     4274.97     4308.81     66.46 o 
   3   0   8      471.32      448.39     25.91 o 
   4   0   8     1301.85     1238.23     34.95 o 
   5   0   8      346.47      315.40     23.31 o 
   6   0   8     6549.04     6488.14    100.16 o 
   7   0   8      469.94      401.99     29.66 o 
   8   0   8     3742.53     3812.20     69.55 o 
   9   0   8     1608.35     1589.64     38.74 o 
  10   0   8       21.34       50.81     19.96 o 
  11   0   8      231.96      209.96     20.25 o 
  12   0   8      913.30      856.81     88.99 o 
  13   0   8      515.81      486.38     41.17 o 
  14   0   8      765.78      704.81     71.36 o 
  15   0   8      334.81      385.65     39.55 o 
  16   0   8     1461.98     1513.01     56.35 o 
  17   0   8      192.95      205.46     33.72 o 
   1   1   8      174.53      174.71     10.40 o 
   2   1   8       32.09       30.76      3.68 o 
   3   1   8     3952.92     3973.34     46.21 o 
   4   1   8       39.66       21.24      6.25 o 
   5   1   8      377.66      388.86     17.55 o 
   6   1   8     1833.95     1802.57     38.16 o 
   7   1   8     2440.53     2538.93     36.01 o 
   8   1   8     1569.86     1720.29     33.77 o 
   9   1   8      195.50      164.78     12.40 o 
  10   1   8      521.42      559.06     35.96 o 
  11   1   8        4.16       18.43      9.30 o 
  12   1   8      398.38      396.17     29.06 o 
  13   1   8       72.98      101.88     13.93 o 
  14   1   8     1183.31     1272.86     67.90 o 
  15   1   8      216.57      228.07     21.00 o 
  16   1   8     1630.04     1756.22     51.85 o 
  17   1   8       13.85       42.04     16.83 o 
   0   2   8     4445.80     4599.33     63.18 o 
   1   2   8      132.15      130.04      7.11 o 
   2   2   8     3678.49     3686.88     45.64 o 
   3   2   8      679.35      636.22     13.73 o 
   4   2   8     4386.81     4412.77     44.15 o 
   5   2   8     1406.03     1445.83     22.03 o 
   6   2   8     4338.55     4345.97     60.77 o 
   7   2   8     1655.42     1663.93     32.82 o 
   8   2   8     1816.61     1930.09     58.68 o 
   9   2   8     1197.73     1175.84     29.06 o 
  10   2   8      458.80      447.91     31.87 o 
  11   2   8      289.76      327.74     21.75 o 
  12   2   8      866.78      882.46     37.00 o 
  13   2   8       62.81       92.10     14.41 o 
  14   2   8     1156.57     1208.70     61.05 o 
  15   2   8     1782.62     1855.57     59.70 o 
  16   2   8       64.52       82.15     13.48 o 
  17   2   8     1915.57     2010.29     69.06 o 
   1   3   8      167.68      157.90      9.33 o 
   2   3   8      156.06      160.04     11.30 o 
   3   3   8     2277.09     2266.27     27.70 o 
   4   3   8       53.59       61.84      6.44 o 
   5   3   8     5413.00     5655.54     65.99 o 
   6   3   8     2057.89     2044.12     30.43 o 
   7   3   8      948.67      943.52     36.73 o 
   8   3   8     4943.71     5007.90     57.23 o 
   9   3   8       25.95       39.24      7.48 o 
  10   3   8      284.34      324.68     23.04 o 
  11   3   8        5.64       32.16     10.65 o 
  12   3   8      189.23      198.57     15.82 o 
  13   3   8      340.11      328.28     24.63 o 
  14   3   8      822.20      821.06     54.46 o 
  15   3   8      943.88     1006.22     72.92 o 
  16   3   8     1443.04     1590.78     79.69 o 
  17   3   8       29.24       34.53     11.85 o 
   0   4   8     1401.02     1304.90     35.49 o 
   1   4   8       13.02       16.88      4.37 o 
   2   4   8     1168.35     1102.27     18.12 o 
   3   4   8     1043.27      981.33     19.05 o 
   4   4   8     9009.80     9333.33    108.39 o 
   5   4   8      596.18      646.51     19.72 o 
   6   4   8     5432.38     5571.44     62.33 o 
   7   4   8       53.94       63.80      7.83 o 
   8   4   8       27.66       35.82      7.90 o 
   9   4   8       42.69       33.07     11.28 o 
  10   4   8      339.22      381.60     26.81 o 
  11   4   8       17.60       20.26     14.91 o 
  12   4   8     1434.36     1388.00     40.69 o 
  13   4   8        4.65       16.16     10.32 o 
  14   4   8     1390.15     1518.93     55.18 o 
  15   4   8     1748.88     1987.09     48.49 o 
  16   4   8       62.60       68.52     13.11 o 
   1   5   8     1506.67     1557.81     24.43 o 
   2   5   8      108.95       98.49      7.98 o 
   3   5   8     4848.42     5159.47     63.07 o 
   4   5   8     1053.35     1040.20     24.48 o 
   5   5   8     1676.04     1823.83     30.22 o 
   6   5   8       10.89       35.57      8.47 o 
   7   5   8     4207.84     4256.08     45.46 o 
   8   5   8     1383.55     1415.10     36.52 o 
   9   5   8      175.54      138.95     15.52 o 
  10   5   8      382.37      384.09     28.91 o 
  11   5   8      601.55      590.93     36.73 o 
  12   5   8       15.00       49.77     13.10 o 
  13   5   8     1333.35     1312.68     38.85 o 
  14   5   8     1859.48     1947.02     44.23 o 
  15   5   8       63.53       87.42     14.14 o 
  16   5   8      426.33      414.18     32.34 o 
   0   6   8     1307.40     1396.63     34.04 o 
   1   6   8       26.21       29.74      8.44 o 
   2   6   8      706.73      657.94     18.02 o 
   3   6   8     2069.84     2044.49     33.99 o 
   4   6   8     5973.88     6369.00     83.50 o 
   5   6   8      405.89      404.68     26.92 o 
   6   6   8     4881.63     5206.63     63.14 o 
   7   6   8      511.86      450.00     30.06 o 
   8   6   8       25.04       37.32      9.11 o 
   9   6   8        5.64       27.08     11.46 o 
  10   6   8      241.41      224.70     15.42 o 
  11   6   8       23.28       23.13     12.28 o 
  12   6   8      883.34      876.28     45.51 o 
  13   6   8        8.93       45.53     12.76 o 
  14   6   8      888.33      892.41     44.24 o 
  15   6   8     1311.73     1436.71     66.95 o 
   1   7   8      124.15      136.20     11.94 o 
   2   7   8      133.78      127.55     14.28 o 
   3   7   8     1593.24     1580.23     44.06 o 
   4   7   8       37.63       19.49      8.47 o 
   5   7   8     4748.81     4768.07     54.67 o 
   6   7   8     1450.56     1527.89     31.24 o 
   7   7   8      327.86      361.17     26.34 o 
   8   7   8     2849.36     2883.49     41.74 o 
   9   7   8       38.36       30.00      9.61 o 
  10   7   8      238.81      208.16     17.94 o 
  11   7   8       56.45       79.08     17.57 o 
  12   7   8       86.33       73.83     15.24 o 
  13   7   8      280.65      287.62     23.89 o 
  14   7   8      420.12      390.48     33.26 o 
   0   8   8     1591.39     1602.86     49.61 o 
   1   8   8       40.90       65.83      9.40 o 
   2   8   8     1943.21     1900.95     30.24 o 
   3   8   8        3.24       32.27     11.00 o 
   4   8   8     1196.87     1330.25     39.16 o 
   5   8   8      618.16      598.16     40.71 o 
   6   8   8     1280.15     1366.68     28.89 o 
   7   8   8      103.94       93.94     12.76 o 
   8   8   8     1369.87     1486.91     50.69 o 
   9   8   8      677.04      648.15     47.93 o 
  10   8   8      106.80       89.64     13.19 o 
  11   8   8      199.75      184.89     18.05 o 
  12   8   8      259.71      262.62     28.59 o 
  13   8   8       85.55       56.06     17.50 o 
   1   9   8       95.92      136.76     18.06 o 
   2   9   8        8.62       22.78     10.87 o 
   3   9   8      743.38      703.12     37.70 o 
   4   9   8      131.74      149.84     12.29 o 
   5   9   8        5.92       20.67     15.87 o 
   6   9   8      820.20      874.20     48.48 o 
   7   9   8      943.45      907.12     68.47 o 
   8   9   8      376.02      365.21     25.60 o 
   9   9   8       34.54       61.93     11.82 o 
  10   9   8       26.35       34.45     10.14 o 
  11   9   8       49.43       54.89     15.49 o 
  12   9   8      138.32      145.33     20.25 o 
   0  10   8      130.16      111.70     25.28 o 
   1  10   8       11.11       26.77     14.09 o 
   2  10   8      666.10      620.26     46.98 o 
   3  10   8        0.23       27.16     10.68 o 
   4  10   8      421.61      408.26     31.47 o 
   5  10   8      100.78       94.09     12.73 o 
   6  10   8     1535.34     1660.11     60.11 o 
   7  10   8       11.77       29.99     11.97 o 
   8  10   8      781.71      707.02     52.11 o 
   9  10   8      511.67      486.16     39.57 o 
  10  10   8       90.82       75.64     14.15 o 
  11  10   8        1.65        7.62     19.21 o 
   1  11   8       44.33       51.89     12.29 o 
   2  11   8       50.00       85.21     11.26 o 
   3  11   8     1125.44     1149.81     54.61 o 
   4  11   8        1.79       18.95     12.54 o 
   5  11   8      477.84      451.41     35.94 o 
   6  11   8      385.36      370.88     30.74 o 
   7  11   8      450.66      389.26     26.78 o 
   8  11   8      367.84      319.31     27.34 o 
   9  11   8        0.69       43.80     15.44 o 
   0  12   8      374.34      406.96     53.40 o 
   1  12   8        0.38        7.10     11.32 o 
   2  12   8      297.97      269.97     21.24 o 
   3  12   8      160.05      131.27     16.36 o 
   4  12   8      933.73      891.60     72.39 o 
   5  12   8      185.66      165.43     21.27 o 
   6  12   8      790.53      727.01     69.55 o 
   1   0   9     7311.03     7229.85     79.74 o 
   2   0   9        1.03       14.61     11.11 o 
   3   0   9     5558.13     5714.42     93.95 o 
   4   0   9      489.21      526.73     44.22 o 
   5   0   9     8236.98     7371.49    300.09 o 
   6   0   9       28.52       50.75     11.56 o 
   7   0   9     2174.72     2161.54     57.25 o 
   8   0   9      168.88      187.61     21.03 o 
   9   0   9     2746.13     2870.04     63.86 o 
  10   0   9       91.31       56.21     18.52 o 
  11   0   9       18.13       36.17     20.24 o 
  12   0   9      897.15      918.89     96.29 o 
  13   0   9      491.45      474.02     51.66 o 
  14   0   9      460.91      521.64     56.57 o 
  15   0   9     1125.05     1204.41    116.18 o 
  16   0   9        7.17       23.19     31.05 o 
   0   1   9      672.80      681.17     19.93 o 
   1   1   9      145.31      160.23      9.34 o 
   2   1   9     1822.24     1862.69     21.19 o 
   3   1   9       80.23       54.24      7.69 o 
   4   1   9        9.52       16.80      7.25 o 
   5   1   9      864.28      879.95     23.16 o 
   6   1   9       38.90       45.73      7.65 o 
   7   1   9     3400.23     3386.57     40.71 o 
   8   1   9     1853.14     1982.11     36.89 o 
   9   1   9     1163.33     1213.36     30.28 o 
  10   1   9      317.80      296.21     31.55 o 
  11   1   9     1803.50     1813.68     39.53 o 
  12   1   9       93.42       67.90     20.96 o 
  13   1   9      690.02      621.96     45.81 o 
  14   1   9       44.42       48.59     12.66 o 
  15   1   9      686.75      814.13     54.28 o 
  16   1   9       41.73       33.83     14.17 o 
   1   2   9     6440.07     6460.00     51.54 o 
   2   2   9     1746.15     1801.62     27.38 o 
   3   2   9     3956.32     3990.59     51.81 o 
   4   2   9      696.23      738.52     21.71 o 
   5   2   9     1867.83     1830.06     29.14 o 
   6   2   9       42.03       44.21      8.89 o 
   7   2   9     1804.12     1818.74     29.30 o 
   8   2   9     1182.44     1153.31     23.43 o 
   9   2   9     2657.84     2716.83     39.65 o 
  10   2   9     1016.87     1039.89     30.00 o 
  11   2   9      989.51      980.69     34.45 o 
  12   2   9      989.12      970.11     42.14 o 
  13   2   9      302.39      339.91     24.10 o 
  14   2   9      553.91      605.03     46.01 o 
  15   2   9      284.66      280.12     22.37 o 
  16   2   9       45.05       71.33     15.30 o 
   0   3   9     6056.74     5923.78     93.99 o 
   1   3   9       14.17       24.25      6.73 o 
   2   3   9      132.45      153.77     10.03 o 
   3   3   9      230.55      244.92     13.70 o 
   4   3   9      440.86      486.13     19.40 o 
   5   3   9      795.26      777.57     18.82 o 
   6   3   9     1021.96     1017.36     25.73 o 
   7   3   9     1280.06     1323.17     25.61 o 
   8   3   9        9.43       18.69      7.29 o 
   9   3   9      873.95      878.14     36.52 o 
  10   3   9     1464.34     1486.62     42.59 o 
  11   3   9     1616.24     1593.67     43.26 o 
  12   3   9      357.74      319.26     25.77 o 
  13   3   9      411.80      446.99     33.55 o 
  14   3   9      160.83      135.27     14.93 o 
  15   3   9      698.79      651.20     46.57 o 
  16   3   9       58.30       62.34     13.96 o 
   1   4   9     2147.43     2218.48     30.31 o 
   2   4   9      876.47      908.68     26.79 o 
   3   4   9     8983.89     9443.99     49.55 o 
   4   4   9     4925.38     5041.25     58.26 o 
   5   4   9    11653.73    12321.27    121.33 o 
   6   4   9     1657.08     1645.50     26.21 o 
   7   4   9      822.04      783.04     25.14 o 
   8   4   9      932.41      928.56     32.88 o 
   9   4   9      164.91      188.51     16.87 o 
  10   4   9      982.61      959.58     45.99 o 
  11   4   9      421.64      478.19     30.38 o 
  12   4   9      980.01      995.35     48.51 o 
  13   4   9      636.27      687.40     49.72 o 
  14   4   9      639.78      653.65     44.92 o 
  15   4   9      301.35      299.64     29.15 o 
   0   5   9     5261.88     5329.01     90.14 o 
   1   5   9      268.67      253.25     14.95 o 
   2   5   9     1227.23     1305.83     35.75 o 
   3   5   9        7.11       18.38     10.54 o 
   4   5   9      205.82      252.22     16.53 o 
   5   5   9     2007.30     1994.79     28.06 o 
   6   5   9      190.39      190.76     12.92 o 
   7   5   9     6250.69     6656.86     64.20 o 
   8   5   9     1003.70     1052.40     37.95 o 
   9   5   9     2646.18     2673.79     43.50 o 
  10   5   9     1335.26     1379.04     33.10 o 
  11   5   9     1539.51     1556.59     62.23 o 
  12   5   9      467.42      436.14     32.11 o 
  13   5   9      349.18      324.66     26.15 o 
  14   5   9       43.36       76.83     14.29 o 
  15   5   9     1474.65     1379.67     69.29 o 
   1   6   9     2630.32     2688.79     40.06 o 
   2   6   9     1038.36     1065.84     29.86 o 
   3   6   9     5157.68     5288.57     58.58 o 
   4   6   9     1845.70     1993.22     37.66 o 
   5   6   9     4542.83     4890.24     52.99 o 
   6   6   9      436.91      444.81     30.99 o 
   7   6   9      589.36      621.76     40.58 o 
   8   6   9      343.66      330.20     25.61 o 
   9   6   9      512.98      460.54     36.40 o 
  10   6   9      518.54      489.55     39.57 o 
  11   6   9      648.69      647.97     53.24 o 
  12   6   9     1018.12      978.13     68.40 o 
  13   6   9      323.09      315.60     26.37 o 
  14   6   9      399.78      376.24     33.80 o 
   0   7   9     2131.70     2481.75    117.39 o 
   1   7   9        0.41       24.80     12.96 o 
   2   7   9      191.19      202.73     16.24 o 
   3   7   9       74.46       63.21     11.20 o 
   4   7   9      151.28      162.99     15.52 o 
   5   7   9      303.39      317.42     24.79 o 
   6   7   9      437.77      428.96     30.68 o 
   7   7   9      514.06      484.48     35.55 o 
   8   7   9       31.15       52.34     10.58 o 
   9   7   9      180.31      147.66     15.88 o 
  10   7   9      657.10      691.62     63.72 o 
  11   7   9      947.03      980.55     50.59 o 
  12   7   9      159.60      151.98     19.26 o 
  13   7   9      235.62      238.68     27.62 o 
   1   8   9     1557.35     1791.01     42.08 o 
   2   8   9      497.18      556.33     38.10 o 
   3   8   9     1645.66     1497.49     37.19 o 
   4   8   9      472.02      512.11     37.70 o 
   5   8   9     1339.98     1546.51     48.97 o 
   6   8   9       20.98       53.02     19.62 o 
   7   8   9      707.14      724.50     52.24 o 
   8   8   9      771.32      760.61     58.91 o 
   9   8   9      640.15      601.17     47.78 o 
  10   8   9      322.87      290.87     27.45 o 
  11   8   9      164.83      194.14     19.42 o 
  12   8   9      399.69      370.46     35.88 o 
   0   9   9      257.77      357.72     43.52 o 
   1   9   9      206.56      221.60     16.85 o 
   2   9   9      439.90      347.61     28.23 o 
   3   9   9       24.04       57.47     13.24 o 
   4   9   9       47.61       72.20      9.41 o 
   5   9   9      381.46      338.13     26.19 o 
   6   9   9       18.84       45.41     12.01 o 
   7   9   9     2249.34     2369.64     45.18 o 
   8   9   9      592.01      594.19     42.57 o 
   9   9   9      443.24      434.03     27.87 o 
  10   9   9      100.52       89.72     16.30 o 
  11   9   9      392.06      347.48     38.11 o 
   1  10   9     1826.18     2000.30     42.03 o 
   2  10   9       10.14       62.87     10.95 o 
   3  10   9     1014.68     1080.21     49.37 o 
   4  10   9       97.83       72.34     12.15 o 
   5  10   9     1730.69     1838.77     44.97 o 
   6  10   9        2.51       12.60     13.02 o 
   7  10   9      471.06      426.79     33.91 o 
   8  10   9        4.87       24.06     18.65 o 
   9  10   9      829.84      824.32     44.97 o 
  10  10   9       37.36       53.63     17.23 o 
   0  11   9      129.46      199.30     26.20 o 
   1  11   9        1.22       17.00     14.15 o 
   2  11   9      540.80      468.85     39.49 o 
   3  11   9       78.99      110.45     15.41 o 
   4  11   9       78.08      117.63     15.70 o 
   5  11   9       65.06       60.97     16.73 o 
   6  11   9      109.16      102.41     17.88 o 
   7  11   9      314.02      303.86     29.31 o 
   1  12   9      512.01      467.79     46.53 o 
   2  12   9      843.45      747.64     63.79 o 
   3  12   9      420.87      380.00     31.21 o 
   4  12   9      111.14      107.55     16.05 o 
   0   0  10     9479.25    10036.31    265.29 o 
   1   0  10       10.94       27.83      8.00 o 
   2   0  10     2216.58     2289.79     84.31 o 
   3   0  10      459.78      502.27     47.01 o 
   4   0  10      192.32      195.64     19.07 o 
   5   0  10      858.61      988.87     39.71 o 
   6   0  10      251.96      235.04     21.29 o 
   7   0  10     5798.24     5805.09    134.44 o 
   8   0  10     1958.52     1948.11     43.39 o 
   9   0  10       81.77      119.16     21.52 o 
  10   0  10     4439.65     4710.53    122.15 o 
  11   0  10       27.25       50.93     15.05 o 
  12   0  10     1195.32     1272.63     76.32 o 
  13   0  10      630.93      605.12     76.52 o 
  14   0  10       31.98       51.64     26.38 o 
  15   0  10      781.97      779.94     82.12 o 
  16   0  10        4.40       44.40     29.29 o 
   1   1  10      917.76      911.52     13.67 o 
   2   1  10      613.43      572.78     23.95 o 
   3   1  10      876.29      904.85     17.66 o 
   4   1  10        3.99       18.19      5.77 o 
   5   1  10      480.94      430.39     14.80 o 
   6   1  10      223.94      251.48     15.61 o 
   7   1  10      808.73      791.77     52.33 o 
   8   1  10      130.69      117.53     14.61 o 
   9   1  10       26.85       32.28      9.53 o 
  10   1  10      702.85      694.16     45.92 o 
  11   1  10        2.50       36.07     13.72 o 
  12   1  10     2001.63     2091.21     55.86 o 
  13   1  10       81.77       82.83     15.35 o 
  14   1  10      718.37      693.65     46.41 o 
  15   1  10      156.41      134.36     15.73 o 
   0   2  10     5623.04     5829.01     87.41 o 
   1   2  10      828.67      816.52     17.93 o 
   2   2  10     2131.57     2187.21     31.80 o 
   3   2  10      492.31      506.03     25.75 o 
   4   2  10      785.54      799.15     22.27 o 
   5   2  10       12.27       14.40      8.98 o 
   6   2  10     1455.98     1404.64     23.17 o 
   7   2  10       93.39       66.55     10.57 o 
   8   2  10     1850.24     1879.35     35.53 o 
   9   2  10      322.33      300.79     24.45 o 
  10   2  10     1663.91     1784.58     28.65 o 
  11   2  10      698.58      642.90     39.53 o 
  12   2  10     1156.02     1185.56     47.03 o 
  13   2  10      524.36      536.12     43.50 o 
  14   2  10        7.04       48.43      9.49 o 
  15   2  10       44.92       56.11     12.74 o 
   1   3  10     1100.42     1053.57     28.91 o 
   2   3  10      870.54      898.41     24.47 o 
   3   3  10      175.81      166.10     12.78 o 
   4   3  10      848.35      837.85     24.95 o 
   5   3  10      680.57      771.94     21.81 o 
   6   3  10      905.99      866.91     24.81 o 
   7   3  10       19.23       13.34     10.81 o 
   8   3  10       25.45       40.29     12.08 o 
   9   3  10      190.25      230.44     20.22 o 
  10   3  10      563.59      600.20     41.49 o 
  11   3  10      389.38      402.40     30.44 o 
  12   3  10     2089.10     2208.53     33.14 o 
  13   3  10        6.21       20.18     14.83 o 
  14   3  10      897.27      866.20     55.04 o 
  15   3  10        7.29       19.94     12.97 o 
   0   4  10     5943.68     6203.54     95.44 o 
   1   4  10      581.22      592.86     33.45 o 
   2   4  10      723.89      745.51     30.22 o 
   3   4  10      107.45      120.48     13.87 o 
   4   4  10       47.99       46.36      6.59 o 
   5   4  10       20.60       13.77      7.81 o 
   6   4  10      120.07      126.78     11.38 o 
   7   4  10      156.18      159.69     15.11 o 
   8   4  10     2375.78     2387.25     27.70 o 
   9   4  10      266.15      245.19     18.79 o 
  10   4  10     3694.22     3989.29    100.79 o 
  11   4  10      654.81      695.65     51.27 o 
  12   4  10     1051.36     1079.43     47.49 o 
  13   4  10        6.07       30.65     13.28 o 
  14   4  10       62.76       93.57     13.69 o 
  15   4  10      191.63      156.20     18.01 o 
   1   5  10      321.21      330.36     22.02 o 
   2   5  10     1287.28     1334.16     33.15 o 
   3   5  10     1214.61     1191.53     28.10 o 
   4   5  10      956.45      971.16     26.01 o 
   5   5  10       42.88       67.86     19.66 o 
   6   5  10       57.54       58.48     11.63 o 
   7   5  10     1360.58     1410.07     31.95 o 
   8   5  10      123.12      124.33     13.46 o 
   9   5  10       77.02       69.73     13.20 o 
  10   5  10       75.48       71.91     14.58 o 
  11   5  10      223.37      214.96     23.76 o 
  12   5  10     1362.76     1674.84    173.73 o 
  13   5  10       79.11       63.57     17.56 o 
  14   5  10       46.25       76.09     17.17 o 
   0   6  10     3889.49     4026.08     87.00 o 
   1   6  10      995.30      950.58     31.60 o 
   2   6  10      779.58      852.13     34.04 o 
   3   6  10      451.14      434.39     32.57 o 
   4   6  10       33.51       58.62     15.25 o 
   5   6  10      139.06      126.11     10.00 o 
   6   6  10       26.82       38.54     10.43 o 
   7   6  10       12.27       37.57     15.44 o 
   8   6  10     2101.25     2132.22     53.66 o 
   9   6  10        4.75      -12.23     15.05 o 
  10   6  10     2282.88     2554.57     59.13 o 
  11   6  10      828.32      799.12     65.74 o 
  12   6  10      702.71      660.94     54.81 o 
  13   6  10       78.62       86.49     17.46 o 
   1   7  10      739.82      705.46     36.51 o 
   2   7  10      318.80      317.29     23.20 o 
   3   7  10      294.84      309.64     22.53 o 
   4   7  10      572.61      562.87     39.72 o 
   5   7  10      171.43      210.19     16.70 o 
   6   7  10      431.57      424.95     31.34 o 
   7   7  10        4.00        4.83     12.64 o 
   8   7  10      116.28      117.14     12.61 o 
   9   7  10      423.57      415.35     34.71 o 
  10   7  10      169.35      150.66     18.34 o 
  11   7  10      115.22      110.74     31.76 o 
  12   7  10     1430.32     1478.65     85.83 o 
   0   8  10     3126.85     3395.11    121.47 o 
   1   8  10       74.38       80.32     15.31 o 
   2   8  10      669.21      675.46     47.44 o 
   3   8  10       30.78       47.24     14.71 o 
   4   8  10      247.04      257.40     23.48 o 
   5   8  10       12.53       51.41     13.85 o 
   6   8  10      700.01      692.33     46.63 o 
   7   8  10      263.59      239.38     20.90 o 
   8   8  10      517.81      496.89     41.30 o 
   9   8  10      127.08      132.37     23.30 o 
  10   8  10     1003.16      967.64     63.59 o 
  11   8  10      116.10      151.93     16.78 o 
   1   9  10      232.60      236.62     19.80 o 
   2   9  10      281.67      317.65     25.33 o 
   3   9  10      480.52      463.23     33.95 o 
   4   9  10       11.99       23.70     11.37 o 
   5   9  10      322.31      321.57     29.13 o 
   6   9  10       40.29       59.88     13.27 o 
   7   9  10      508.10      505.12     43.59 o 
   8   9  10       21.23       39.58     13.00 o 
   9   9  10       61.54       83.57     18.52 o 
  10   9  10      438.24      353.79     33.04 o 
   0  10  10     2668.38     2855.18    127.52 o 
   1  10  10        6.66       37.44     12.22 o 
   2  10  10      528.30      623.36     49.78 o 
   3  10  10       52.18       44.74     12.90 o 
   4  10  10       11.16       57.92     10.71 o 
   5  10  10      217.16      173.19     19.82 o 
   6  10  10       13.90       16.08     16.26 o 
   7  10  10     1488.76     1656.14    100.02 o 
   8  10  10      428.32      386.72     43.10 o 
   1  11  10      328.96      312.71     32.76 o 
   2  11  10      236.26      275.27     23.24 o 
   3  11  10       45.55       57.41     13.57 o 
   4  11  10        6.94       34.59     14.38 o 
   5  11  10        2.27       10.64     16.17 o 
   1   0  11     2201.08     2274.88     44.30 o 
   2   0  11      867.72      887.05     44.56 o 
   3   0  11      466.03      471.89     39.91 o 
   4   0  11      275.83      328.76     26.01 o 
   5   0  11     2562.49     2579.04     54.42 o 
   6   0  11       12.49       38.84     13.73 o 
   7   0  11      205.97      233.11     25.97 o 
   8   0  11      454.71      466.10     49.56 o 
   9   0  11     3212.66     3554.47    114.83 o 
  10   0  11        5.88       21.72     17.15 o 
  11   0  11     1609.18     1521.42     69.99 o 
  12   0  11      161.76      126.71     19.51 o 
  13   0  11      668.94      640.93     65.40 o 
  14   0  11      258.18      224.83     29.87 o 
   0   1  11      456.84      517.06     46.84 o 
   1   1  11      287.19      272.26     16.99 o 
   2   1  11       79.19       93.22      9.23 o 
   3   1  11        2.82       15.55      8.07 o 
   4   1  11     2257.78     2301.70     39.78 o 
   5   1  11       82.56       65.61      9.55 o 
   6   1  11     1147.75     1145.49     25.19 o 
   7   1  11      148.22      155.56     16.14 o 
   8   1  11      330.91      344.97     25.75 o 
   9   1  11      970.24      953.78     58.95 o 
  10   1  11       86.28      108.55     15.62 o 
  11   1  11       17.51       30.94     15.78 o 
  12   1  11        3.15       41.18     12.42 o 
  13   1  11      583.14      551.05     38.65 o 
  14   1  11      667.46      594.17     46.82 o 
   1   2  11      805.07      842.06     23.92 o 
   2   2  11     1137.97     1111.76     24.00 o 
   3   2  11     3792.78     3936.77     47.94 o 
   4   2  11       28.16       28.45      9.22 o 
   5   2  11     2631.99     2506.73     44.49 o 
   6   2  11     1988.14     2126.21     42.60 o 
   7   2  11     1972.05     1997.07     44.57 o 
   8   2  11     1932.64     1951.18     40.57 o 
   9   2  11       18.54       47.27     11.65 o 
  10   2  11      283.62      292.13     24.09 o 
  11   2  11      707.89      660.38     45.48 o 
  12   2  11       60.55       35.98     12.93 o 
  13   2  11      752.10      667.06     51.93 o 
  14   2  11      150.96      159.97     17.42 o 
   0   3  11       97.73       82.74     13.64 o 
   1   3  11       91.28       91.82      8.42 o 
   2   3  11      404.83      409.30     25.20 o 
   3   3  11       20.31       15.98      8.47 o 
   4   3  11     3948.04     4018.55     46.99 o 
   5   3  11     1017.69     1027.47     24.58 o 
   6   3  11     1009.69     1052.55     34.59 o 
   7   3  11      239.89      251.88     21.63 o 
   8   3  11       22.95       62.02     11.80 o 
   9   3  11     2015.39     2181.72     56.18 o 
  10   3  11      148.65      164.34     17.10 o 
  11   3  11      388.77      410.40     33.45 o 
  12   3  11      142.20      175.41     23.87 o 
  13   3  11      313.72      244.63     25.05 o 
  14   3  11      539.54      471.55     46.89 o 
   1   4  11     4487.07     4587.62     57.19 o 
   2   4  11      640.31      646.88     26.90 o 
   3   4  11     1822.28     1834.33     34.78 o 
   4   4  11       56.83       45.05     13.15 o 
   5   4  11       52.36       54.67     14.74 o 
   6   4  11       16.39       26.27      9.17 o 
   7   4  11     1809.48     1850.15     35.93 o 
   8   4  11      946.49      935.10     71.75 o 
   9   4  11     1392.55     1434.66     69.22 o 
  10   4  11        5.23       36.46     19.89 o 
  11   4  11      347.83      330.85     27.33 o 
  12   4  11      107.91      105.36     15.99 o 
  13   4  11       47.27       57.01     11.94 o 
   0   5  11       78.33       97.20     23.42 o 
   1   5  11     1267.81     1196.42     37.24 o 
   2   5  11      113.91      113.28     13.13 o 
   3   5  11       24.05       38.59      8.82 o 
   4   5  11     3974.09     4212.16     52.45 o 
   5   5  11      180.36      175.61     13.79 o 
   6   5  11      608.01      616.49     49.40 o 
   7   5  11     1234.95     1244.22     36.91 o 
   8   5  11       35.69       63.84     16.21 o 
   9   5  11      111.07      101.39     15.42 o 
  10   5  11       57.30       55.25     16.97 o 
  11   5  11     1797.52     1926.96     55.96 o 
  12   5  11       95.66       83.12     17.92 o 
  13   5  11      179.78      195.27     37.90 o 
   1   6  11     1970.17     2100.59     33.26 o 
   2   6  11      664.46      641.17     38.19 o 
   3   6  11     2605.82     2884.65     32.16 o 
   4   6  11       37.54       43.82     12.24 o 
   5   6  11       74.30      100.94     15.35 o 
   6   6  11      121.44       90.80     13.23 o 
   7   6  11     1741.98     1818.08     41.16 o 
   8   6  11      872.99      806.49     62.26 o 
   9   6  11      507.98      461.88     46.58 o 
  10   6  11       30.34       39.72     15.52 o 
  11   6  11       71.13       75.56     22.02 o 
  12   6  11       27.52       45.34     16.18 o 
   0   7  11      132.49      129.35     31.86 o 
   1   7  11       97.36      117.88     13.57 o 
   2   7  11      299.78      261.53     21.61 o 
   3   7  11        0.82       11.99     14.36 o 
   4   7  11     2059.66     2221.02     61.74 o 
   5   7  11      513.53      493.14     40.27 o 
   6   7  11      855.52      866.84     68.18 o 
   7   7  11      212.85      207.20     26.73 o 
   8   7  11       25.37       43.91     16.75 o 
   9   7  11     1419.94     1566.95     70.46 o 
  10   7  11       46.79       48.58     20.28 o 
  11   7  11       72.25       78.44     17.27 o 
   1   8  11      494.16      505.84     36.73 o 
   2   8  11      428.03      450.64     34.46 o 
   3   8  11      758.18      811.05     52.39 o 
   4   8  11       36.35       61.66     17.43 o 
   5   8  11     1199.58     1282.21     70.67 o 
   6   8  11      828.93      851.41     56.61 o 
   7   8  11      441.41      383.41     32.87 o 
   8   8  11      805.49      703.38     69.78 o 
   9   8  11       23.40       41.34     13.91 o 
  10   8  11      112.83       74.75     21.80 o 
   0   9  11      128.87      134.03     21.48 o 
   1   9  11      185.34      175.59     16.68 o 
   2   9  11        4.51       -0.97     17.48 o 
   3   9  11       77.71       92.31     13.15 o 
   4   9  11      513.80      498.72     36.50 o 
   5   9  11        4.68       50.34     15.97 o 
   6   9  11      223.55      199.05     21.33 o 
   7   9  11       78.78       81.37     14.36 o 
   8   9  11      216.79      196.39     23.21 o 
   1  10  11      297.79      234.62     20.67 o 
   2  10  11      465.10      451.27     36.62 o 
   3  10  11       56.31       58.92     13.04 o 
   4  10  11       22.28       40.88     15.82 o 
   5  10  11      742.43      688.83     59.16 o 
   6  10  11        9.51       53.32     17.09 o 
   0  11  11        2.41       49.92     20.96 o 
   0   0  12      134.00      218.07     34.03 o 
   1   0  12      605.53      586.53     62.47 o 
   2   0  12     6160.44     6379.43    106.06 o 
   3   0  12     1225.80     1193.82     64.39 o 
   4   0  12     6371.61     6831.16    136.65 o 
   5   0  12      103.14       89.18     13.25 o 
   6   0  12     4352.98     4752.62     50.99 o 
   7   0  12     1086.60      978.81     71.07 o 
   8   0  12      279.98      249.09     28.78 o 
   9   0  12      515.83      502.65     60.58 o 
  10   0  12       25.98       15.52     21.29 o 
  11   0  12      839.64      846.90     88.06 o 
  12   0  12      368.11      324.03     31.93 o 
  13   0  12      406.42      339.29     54.31 o 
   1   1  12     2272.41     2361.38     37.68 o 
   2   1  12        4.10       17.60      8.80 o 
   3   1  12       41.58       47.19      8.05 o 
   4   1  12       23.84       28.34      7.58 o 
   5   1  12       27.33       44.84      8.06 o 
   6   1  12     2591.00     2692.56     30.63 o 
   7   1  12      482.55      444.59     39.11 o 
   8   1  12     1102.93     1108.71     48.03 o 
   9   1  12      349.68      341.16     26.31 o 
  10   1  12     2912.47     2932.87     66.48 o 
  11   1  12      381.66      368.70     30.06 o 
  12   1  12       74.44       83.18     14.37 o 
  13   1  12       69.79       48.91     14.11 o 
   0   2  12      312.83      314.86     31.56 o 
   1   2  12       17.00       34.59      9.91 o 
   2   2  12     3674.69     3609.23     62.66 o 
   3   2  12        1.22       11.56     12.60 o 
   4   2  12     2146.51     2226.86     39.43 o 
   5   2  12       34.57       34.35      8.75 o 
   6   2  12     1063.62     1058.38     36.25 o 
   7   2  12      647.47      623.97     31.22 o 
   8   2  12      919.64      888.67     52.64 o 
   9   2  12      755.92      689.59     40.67 o 
  10   2  12      107.92      107.98     13.77 o 
  11   2  12       53.55       86.04     15.56 o 
  12   2  12      708.52      637.27     39.63 o 
  13   2  12      180.65      115.04     17.69 o 
   1   3  12      938.30      982.30     27.62 o 
   2   3  12     1480.91     1478.54     34.26 o 
   3   3  12     1772.13     1862.93     29.40 o 
   4   3  12      335.00      307.98     31.08 o 
   5   3  12       33.85       45.27     10.44 o 
   6   3  12      302.03      321.99     27.07 o 
   7   3  12      689.21      661.01     52.14 o 
   8   3  12     1589.39     1679.44     60.64 o 
   9   3  12      113.01      105.72     15.64 o 
  10   3  12      237.97      257.64     23.84 o 
  11   3  12       49.21       69.77      9.47 o 
  12   3  12       49.15       53.98     14.46 o 
  13   3  12      218.31      214.46     26.01 o 
   0   4  12      371.21      463.95     41.33 o 
   1   4  12     1134.31     1102.49     26.98 o 
   2   4  12     2033.83     2152.91     26.11 o 
   3   4  12       37.19       35.75      9.39 o 
   4   4  12     3069.97     3056.64     51.36 o 
   5   4  12      442.17      415.75     37.85 o 
   6   4  12     2057.69     2146.27     69.39 o 
   7   4  12      304.84      305.77     35.29 o 
   8   4  12      429.89      439.91     40.27 o 
   9   4  12       59.13       47.02     15.29 o 
  10   4  12      125.58      113.13     18.58 o 
  11   4  12     1227.44     1248.37     55.10 o 
  12   4  12      109.95      110.53     16.82 o 
   1   5  12     1063.53     1072.09     33.82 o 
   2   5  12      432.01      462.73     37.97 o 
   3   5  12     1321.92     1324.73     38.85 o 
   4   5  12       33.98       58.03      8.90 o 
   5   5  12       36.79       48.95     18.90 o 
   6   5  12     3384.47     3372.73     92.72 o 
   7   5  12      836.54      837.49     88.38 o 
   8   5  12      788.72      743.81     86.20 o 
   9   5  12       48.26       39.17     22.76 o 
  10   5  12      310.04      314.69     35.27 o 
  11   5  12      293.85      251.28     26.22 o 
   0   6  12      290.55      267.04     36.48 o 
   1   6  12      198.15      210.64     17.98 o 
   2   6  12     1580.46     1608.07     54.83 o 
   3   6  12        1.15       30.80     15.56 o 
   4   6  12     1733.50     1817.37     39.91 o 
   5   6  12      456.23      398.22     34.48 o 
   6   6  12     1032.45      885.06     75.51 o 
   7   6  12      259.29      269.21     31.85 o 
   8   6  12      574.08      553.93     54.68 o 
   9   6  12      214.12      182.29     27.03 o 
  10   6  12      139.73      128.01     26.58 o 
  11   6  12      458.84      426.43     46.44 o 
   1   7  12      521.90      506.13     38.53 o 
   2   7  12      636.81      574.59     42.52 o 
   3   7  12      639.06      653.65     48.60 o 
   4   7  12      265.79      272.21     22.19 o 
   5   7  12        7.28       46.89     15.53 o 
   6   7  12       15.33       34.14     10.92 o 
   7   7  12      249.42      206.60     35.41 o 
   8   7  12      870.84      806.76     78.62 o 
   9   7  12       37.41       53.60     17.99 o 
   0   8  12       40.59       50.89     16.24 o 
   1   8  12       39.05       66.73     11.96 o 
   2   8  12     1604.17     1870.84     58.89 o 
   3   8  12       26.66       47.84     15.37 o 
   4   8  12     1171.48     1116.62     84.55 o 
   5   8  12        1.45       26.21     12.12 o 
   6   8  12      739.30      648.57     67.80 o 
   7   8  12       91.42       59.21     16.75 o 
   8   8  12      177.37      174.28     31.73 o 
   1   9  12      989.77      901.02     71.47 o 
   2   9  12        0.23       29.51     10.14 o 
   3   9  12        4.46       33.26     18.61 o 
   4   9  12        1.27       19.75     16.55 o 
   5   9  12       88.04       94.84     14.03 o 
   6   9  12     1613.06     1740.63     59.57 o 
   0  10  12       13.98       34.42     17.51 o 
   1  10  12      169.75      137.18     15.53 o 
   2  10  12     1905.92     2108.97    112.67 o 
   1   0  13      751.66      724.90     87.38 o 
   2   0  13       18.66       11.32     13.33 o 
   3   0  13       43.35       72.89     17.69 o 
   4   0  13      861.34      856.24     76.97 o 
   5   0  13     2420.54     2538.74     90.83 o 
   6   0  13      137.66      113.14     22.02 o 
   7   0  13       86.95       74.69     22.04 o 
   8   0  13      602.89      596.05     58.26 o 
   9   0  13     1348.18     1470.04     49.94 o 
  10   0  13     1980.16     1943.87     69.06 o 
  11   0  13      348.78      315.36     41.55 o 
  12   0  13      338.46      288.53     36.24 o 
   0   1  13     2415.90     2736.33     67.33 o 
   1   1  13      266.90      282.56     24.90 o 
   2   1  13     1090.13     1160.53     46.72 o 
   3   1  13      754.63      722.13     48.51 o 
   4   1  13      295.83      296.89     22.89 o 
   5   1  13      426.71      374.85     33.73 o 
   6   1  13      137.87      130.30     15.10 o 
   7   1  13      116.48      124.37     15.85 o 
   8   1  13       72.69       96.98     13.17 o 
   9   1  13       61.58       85.41     12.50 o 
  10   1  13      913.83      969.09     41.37 o 
  11   1  13      494.08      402.50     40.89 o 
  12   1  13        5.26       41.56     10.49 o 
   1   2  13     2805.46     2915.89     48.12 o 
   2   2  13      348.38      340.58     27.87 o 
   3   2  13      296.33      309.67     23.80 o 
   4   2  13      505.46      429.35     36.56 o 
   5   2  13       48.99       69.61     13.90 o 
   6   2  13      260.61      238.54     26.26 o 
   7   2  13      890.51      912.19     43.92 o 
   8   2  13        4.26       24.15     11.61 o 
   9   2  13     1763.87     1814.41     58.86 o 
  10   2  13      412.07      390.91     27.03 o 
  11   2  13     1342.30     1465.54     59.55 o 
   0   3  13      313.42      353.69     39.30 o 
   1   3  13       57.19       59.15     16.17 o 
   2   3  13     1254.06     1295.92     37.61 o 
   3   3  13       79.02       72.68     14.37 o 
   4   3  13      182.11      163.93     18.40 o 
   5   3  13        2.06       20.08     14.50 o 
   6   3  13       80.78       77.81     17.63 o 
   7   3  13       75.94       65.27     21.15 o 
   8   3  13     1103.64     1057.59    105.64 o 
   9   3  13      117.40      105.52     22.90 o 
  10   3  13      431.31      419.41     49.00 o 
  11   3  13      269.30      272.33     32.16 o 
   1   4  13      968.08     1009.13     46.09 o 
   2   4  13       13.70       27.44      9.75 o 
   3   4  13       51.41       51.09      9.55 o 
   4   4  13       52.47       77.02     15.25 o 
   5   4  13     1044.26      891.80     86.57 o 
   6   4  13        3.31       13.79     22.02 o 
   7   4  13      370.33      280.75     37.80 o 
   8   4  13        7.10       50.18     19.98 o 
   9   4  13      564.79      484.59     51.93 o 
  10   4  13      223.66      202.41     28.61 o 
  11   4  13      558.33      474.12     65.34 o 
   0   5  13     2295.86     2489.16     70.30 o 
   1   5  13       16.43       30.61      8.96 o 
   2   5  13      188.20      200.79     19.66 o 
   3   5  13       18.95       17.83     13.89 o 
   4   5  13        7.93        0.19     16.50 o 
   5   5  13       11.91       22.22     15.27 o 
   6   5  13       90.83       87.68     16.04 o 
   7   5  13       39.58       66.87     25.10 o 
   8   5  13      184.57      172.83     27.64 o 
   9   5  13       37.17       65.69     25.05 o 
  10   5  13      967.97      766.39     98.05 o 
   1   6  13     1104.25     1192.67     35.36 o 
   2   6  13       14.09       35.02     10.44 o 
   3   6  13       27.36       49.33     14.75 o 
   4   6  13      224.19      205.18     23.73 o 
   5   6  13      397.71      366.03     36.84 o 
   6   6  13       74.49       64.16     17.92 o 
   7   6  13      360.10      317.69     37.76 o 
   8   6  13       22.93       21.92     20.10 o 
   9   6  13      440.00      413.15     49.82 o 
   0   7  13      170.86      173.99     21.50 o 
   1   7  13      105.24      104.93     14.74 o 
   2   7  13      786.21      703.46     48.40 o 
   3   7  13      145.62      146.79     21.45 o 
   4   7  13      194.37      169.47     18.18 o 
   5   7  13        1.45       41.01     18.96 o 
   6   7  13       71.96       92.52     17.32 o 
   7   7  13        2.01       14.15     18.30 o 
   1   8  13      978.50      922.36     69.67 o 
   2   8  13      102.93       98.76     18.26 o 
   3   8  13      143.29      121.37     21.16 o 
   4   8  13      136.42      194.74     22.84 o 
   5   8  13       18.15       30.53     17.66 o 
   0   9  13      656.56      553.81     76.40 o 
   1   9  13       91.55       77.41     12.84 o 
   0   0  14      769.58      615.24    103.42 o 
   1   0  14       34.82       28.76     19.90 o 
   2   0  14     1568.09     1774.58     80.26 o 
   3   0  14     2387.74     2535.50     62.47 o 
   4   0  14       60.98       77.19     26.79 o 
   5   0  14        5.51       30.96     16.87 o 
   6   0  14      241.76      218.36     34.22 o 
   7   0  14     1144.41     1101.60     74.99 o 
   8   0  14      790.35      806.22    121.53 o 
   9   0  14       11.59       59.10     16.92 o 
  10   0  14      362.06      358.38     58.91 o 
   1   1  14       40.54       44.36     10.89 o 
   2   1  14      529.20      469.14     38.01 o 
   3   1  14     1344.71     1336.11     40.52 o 
   4   1  14        3.65       16.01     19.93 o 
   5   1  14      961.14      944.07     58.80 o 
   6   1  14      328.15      284.94     27.53 o 
   7   1  14      167.38      129.24     14.03 o 
   8   1  14      159.43      129.76     19.22 o 
   9   1  14        7.18        7.11     17.93 o 
  10   1  14      355.15      329.09     36.81 o 
   0   2  14     1015.35     1066.68     82.55 o 
   1   2  14       50.17       54.43     12.47 o 
   2   2  14     1012.08     1203.26     89.10 o 
   3   2  14        1.98       29.08     12.54 o 
   4   2  14     1236.69     1377.59     62.81 o 
   5   2  14      152.64      120.95     19.97 o 
   6   2  14      154.20      176.21     24.48 o 
   7   2  14      334.59      377.99     55.34 o 
   8   2  14     1004.74     1056.99     78.41 o 
   9   2  14      368.28      356.69     39.71 o 
  10   2  14      266.67      301.46     38.67 o 
   1   3  14      365.32      363.72     38.21 o 
   2   3  14      139.27      131.12     17.43 o 
   3   3  14     1636.25     1705.56     84.47 o 
   4   3  14      202.27      240.99     26.21 o 
   5   3  14      664.27      602.49     68.65 o 
   6   3  14       74.98      101.21     23.21 o 
   7   3  14      929.50      763.76     78.70 o 
   8   3  14      364.16      332.72     32.33 o 
   9   3  14       59.91       75.16     16.51 o 
   0   4  14     3222.81     3438.78    204.28 o 
   1   4  14      150.27      156.49     28.40 o 
   2   4  14      441.64      408.22     38.89 o 
   3   4  14      350.82      292.12     31.93 o 
   4   4  14      378.74      306.82     40.45 o 
   5   4  14      235.69      221.86     26.36 o 
   6   4  14      172.81      122.26     20.92 o 
   7   4  14     1136.52     1122.87     98.88 o 
   8   4  14      490.55      406.42     50.39 o 
   1   5  14      696.40      646.83     63.52 o 
   2   5  14      168.95      160.37     21.43 o 
   3   5  14       67.49       70.38     11.81 o 
   4   5  14      702.79      546.23     41.96 o 
   5   5  14      697.88      611.44     68.50 o 
   6   5  14       39.36       68.75     16.81 o 
   7   5  14      115.39      101.45     24.90 o 
   0   6  14     2153.01     2488.23     76.62 o 
   1   6  14      111.60      114.62     22.47 o 
   2   6  14      141.08      107.48     16.63 o 
   3   6  14      108.77       89.35     16.21 o 
   4   6  14      692.44      561.16     59.36 o 
   5   6  14      172.75      135.34     22.66 o 
   6   6  14      349.76      304.60     40.17 o 
   1   7  14      172.22      136.54     16.90 o 
   2   7  14        6.52       15.11     15.25 o 
   3   7  14     1144.11     1227.68     73.89 o 
   4   7  14      108.64       67.18     17.24 o 
   1   0  15     1857.61     1951.14    102.87 o 
   2   0  15      843.17      650.97     83.79 o 
   3   0  15      836.25      683.95     93.13 o 
   4   0  15       66.64       60.59     16.37 o 
   5   0  15     4315.41     4595.60    126.38 o 
   6   0  15      595.21      478.65     78.16 o 
   7   0  15      115.96      107.23     21.32 o 
   8   0  15      744.82      567.15    118.74 o 
   0   1  15     1460.54     1445.57     89.61 o 
   1   1  15      700.61      616.99     57.93 o 
   2   1  15      324.00      301.24     36.30 o 
   3   1  15       10.96       32.50     19.38 o 
   4   1  15     1127.04      994.06    107.20 o 
   5   1  15      457.09      361.20     36.64 o 
   6   1  15      278.12      272.09     37.66 o 
   7   1  15     1327.76     1209.43     98.50 o 
   8   1  15       46.48       34.11     28.62 o 
   1   2  15       24.22       44.55     16.27 o 
   2   2  15       26.78       27.75     15.10 o 
   3   2  15     1196.84     1318.28     76.11 o 
   4   2  15      115.87      134.24     20.35 o 
   5   2  15     2672.37     2828.57    106.07 o 
   6   2  15      109.06       87.76     22.84 o 
   7   2  15      579.34      605.11     52.41 o 
   0   3  15      892.79      808.45     81.65 o 
   1   3  15       87.41       96.25     12.44 o 
   2   3  15       54.34       42.57     13.30 o 
   3   3  15       91.49       71.75     22.09 o 
   4   3  15      693.87      609.48     85.86 o 
   5   3  15       51.01       75.98     25.37 o 
   6   3  15      720.38      602.87     83.69 o 
   7   3  15      421.50      321.95     60.02 o 
   1   4  15      299.34      211.83     23.53 o 
   2   4  15        1.58       34.11     16.33 o 
   3   4  15      887.96      728.97     73.68 o 
   4   4  15       14.33       43.32     19.75 o 
   5   4  15     1039.34     1139.72     92.12 o 
   6   4  15      138.14       90.04     20.77 o 
   0   5  15     3015.64     3142.10    239.22 o 
   1   5  15       68.57       53.87     13.42 o 
   2   5  15        9.84       22.44     17.52 o 
   3   5  15       43.42       33.42     13.37 o 
   4   5  15      119.30       94.06     21.42 o 
   0   0  16      401.00      321.65    103.58 o 
   1   0  16     1149.56     1044.53    134.26 o 
   2   0  16      484.40      486.68    130.91 o 
   3   0  16      585.23      545.93    111.57 o 
   4   0  16      100.34       90.67     27.56 o 
   1   1  16      866.73      854.14     74.73 o 
   2   1  16       48.02       34.93     16.30 o 
   3   1  16      291.98      260.84     39.42 o 
   4   1  16       31.94       52.40     16.16 o 
   0   2  16      251.46      253.16     51.71 o 
   1   2  16        4.30       44.99     14.61 o 
   2   2  16      214.10      195.82     22.45 o 
   3   2  16      123.98      158.16     27.00 o 
   1   3  16      622.39      519.65     57.87 o 
                                                 
